# Supplementary material for: Waste milk humification product can be used as a slow release nano-fertilizer
Source: Nat Commun. 2024 Jan 2;15:128. doi: 10.1038/s41467-023-44422-5 (PMC10761720; doi:10.1038/s41467-023-44422-5)
Supplement: Supplementary file 4 — Source data [file 41467_2023_44422_MOESM4_ESM.xlsx]

## Sheet: Fig. 1 3D-EEM results
3D-EEM of raw WM and KOH/PS-treated WM samples
EEM results of Waste milk
EX (nm) EM (nm)	200	205	210	215	220	225	230	235	240	245	250	255	260	265	270	275	280	285	290	295	300	305	310	315	320	325	330	335	340	345	350	355	360	365	370	375	380	385	390	395	400	405	410	415	420	425	430	435	440
250	423.4	429	351.2	489.7	540.9	507.1	710.7	675.9	1559	9999.9	9999.9	9999.9	4641	524.1	391.6	279.8	213.4	172.7	149.6	134.6	120.4	80.14	70.94	76.32	55.43	57.85	53.67	51.12	43.03	44.68	42.41	44.72	43.58	38.09	39.6	33.08	33.14	28.02	27.69	22.13	19.01	22.44	22.54	19.02	14.51	15.83	15.95	16.04	14.39
255	496.8	485.6	558.8	566.9	579.7	593.4	584.4	849.4	853.6	1649	9999.9	9999.9	9999.9	9999.9	644.8	410.8	304	252	193.4	156.9	137.3	107.9	81.06	81.42	69.66	60.86	64.62	50.66	44.6	46.65	47.63	40.72	40.99	47.37	41.07	33.6	33.77	30.7	26.63	25.15	25.58	20.85	17.81	19.39	20.63	17.61	16.19	17.15	17.41
260	670.4	571.9	538.9	664.9	623.9	622.1	525.8	563.7	955.6	1005	1864	9999.9	9999.9	9999.9	9999.9	693.8	459.7	317.4	249.5	195.4	151.2	123.4	105.7	89.17	72.97	69.97	61.19	57.52	51.29	49.67	51.37	44.27	42.42	38.66	40.69	42.75	34.41	30.26	25.54	25.02	24.89	23.29	21.94	22.44	17.77	20.55	18.14	16.76	14.14
265	683.1	751	759.9	721.2	665.3	577.2	561.2	552.9	772.9	1170	949.5	1858	9999.9	9999.9	9999.9	9999.9	676.6	463.6	330.3	237.1	188.2	158.1	128	110.5	89.68	73.79	75.15	60.85	54.99	58.87	47.38	48.71	56.88	49.32	48.09	45.25	33.85	34.27	34.03	28.66	25.06	24.4	20.95	23.76	22.04	21.51	16.42	18.4	19.63
270	776.4	914	834	845.9	914	768.2	569.3	521	549.6	982.2	1197	1048	1960	9999.9	9999.9	9999.9	9999.9	641.8	456.9	324.5	242.1	179.8	150.3	115.3	104.7	92.02	83.63	72.55	67	62.03	53.14	52.57	53.08	50.78	53.45	49.55	37.58	36.33	34.35	29.41	28.15	24.55	23.03	21.93	22.64	21.06	20.26	17.62	19.11
275	903.6	836.5	910.6	948.2	937.8	772.5	642.3	572.9	510.6	756.5	1143	1314	1055	2128	9999.9	9999.9	9999.9	9999.9	697.2	421.9	308.4	250.1	197.2	162.3	123.8	108.7	96.46	84.73	76.3	69.72	66.19	57.69	60.72	53.32	54.27	49.36	41.73	45.23	38.24	31.12	31.65	27.31	22.65	21.8	20.81	22.76	21	18.26	19.6
280	982.2	1026	1197	1016	1096	1034	659	669.4	559.5	636.6	814.5	1329	1280	1122	2236	9999.9	9999.9	9999.9	9999.9	672.5	417.6	296	236.8	180.3	148.2	126.6	111.9	99.26	85.84	67.8	66.51	64.3	63.23	58.45	59.47	56.43	50.12	42.21	41.7	34.5	35.14	30.21	25.59	24.89	25.69	23.42	23.72	22.32	22.35
285	1032	1059	1279	1415	1709	1469	1415	1163	749.9	720.4	790.9	1057	1549	1429	1631	2853	9999.9	9999.9	9999.9	9999.9	654.3	441.4	294.8	230.5	190	149.8	119.9	114.1	87.8	83.21	75.43	73.48	67.36	62.18	62.14	54.99	54.14	47.68	42.89	43.42	37.18	34.13	32.32	28.55	24.51	24.25	23.47	22.81	23.25
290	1472	1544	1851	2559	2179	2705	2914	2230	1323	978.9	917.4	1192	1619	2526	2790	3174	4207	9999.9	9999.9	9999.9	9999.9	662.3	409.6	300.9	250.6	192	157.5	137.1	116.4	97.51	88.49	88.84	74.73	74.21	70.61	65.86	52.75	55.22	47.46	41.99	40.84	33.32	33.58	31.76	28.31	24.9	26.61	23.81	26.01
295	1588	1901	2236	2514	3398	3944	4544	3544	2100	1241	1127	1444	2057	3145	4491	4937	4988	5138	9999.9	9999.9	9999.9	9999.9	631.5	421.6	299.8	225.9	190.4	157.7	126.2	111.9	100.8	92.52	83.71	76.23	67.22	67.46	58.57	54.03	52.15	46.25	45.53	42.66	36.1	33.55	32.74	30.58	29.79	29.26	31.88
300	1873	2074	2694	3237	4461	5295	6851	5432	2727	1535	1569	1948	2799	4161	5957	7291	7072	6060	4642	9999.9	9999.9	9999.9	9999.9	648.2	405	311.9	235.4	192.6	159.1	128	108.5	105.4	95.67	89.7	82.65	69.5	62.17	62.32	56.64	48.29	47.68	46.16	38.34	37.14	36.32	29.97	27.97	33.28	34.88
305	2024	2332	3028	4144	5693	7809	8601	6986	3585	1971	1945	2443	3534	5270	7337	9349	9650	7944	5148	3773	9999.9	9999.9	9999.9	9999.9	616.1	414.4	297.6	235.1	196.9	161.2	133.6	116.5	107.2	98.25	92.73	82.13	74.6	60.22	55.77	53.31	45.94	43.86	43.83	40.84	33.45	38.22	35.12	36.37	35.19
310	2215	2879	3310	4497	6275	9123	9999.9	8938	4341	2649	2465	3138	4677	6661	8947	9999.9	9999.9	9999.9	6915	3758	2917	9999.9	9999.9	9999.9	9999.9	619.3	420.5	319.6	239	190.4	161.8	142.3	126.1	114.9	91.99	86.2	81.02	68.84	64.35	51.76	47.69	50.39	47.45	43.27	38.73	40	38.16	41.19	38.84
315	2355	3139	3661	5789	7614	9999.9	9999.9	9999.9	5436	2954	2932	3922	5618	8238	9999.9	9999.9	9999.9	9999.9	8940	4940	2497	2321	9999.9	9999.9	9999.9	9999.9	600.4	412.8	280.7	232	192.9	167	138.2	134.8	111.2	102.3	87.84	77.81	70.27	60.34	50.8	52.65	49.23	46.12	49.08	43.87	45.72	42.69	43.81
320	2193	2852	4277	6313	8696	9999.9	9999.9	9999.9	6345	3795	3727	4637	6858	9947	9999.9	9999.9	9999.9	9999.9	9999.9	6217	2805	1527	1998	9999.9	9999.9	9999.9	9999.9	596.3	417.7	292.9	222.5	189.6	163.3	148.1	123.7	111.3	95.53	83.2	72.79	65.36	57	60.44	52.55	51.11	43.45	46.81	48.95	44.27	44.83
325	2442	2995	4346	6480	9999.9	9999.9	9999.9	9999.9	6800	4145	3913	5267	7886	9999.9	9999.9	9999.9	9999.9	9999.9	9999.9	7404	3279	1520	1090	1882	9999.9	9999.9	9999.9	9999.9	581.5	396.8	288.5	229.5	182.8	169.4	145.3	123.2	106.7	99.19	74.21	70.36	62.73	61.44	52.31	51.81	51.51	48.54	49.1	49.17	50.45
330	2430	3396	4428	6753	9999.9	9999.9	9999.9	9999.9	7545	4482	4209	5518	8419	9999.9	9999.9	9999.9	9999.9	9999.9	9999.9	8022	3723	1557	890.7	892.2	1869	9999.9	9999.9	9999.9	9999.9	584.8	397.4	291.2	242.7	198.2	169.4	142.3	124.2	99.86	84.26	71.39	69.18	64.77	56.02	55.68	52.99	48.57	51.63	53.9	58.21
335	2658	3067	4426	7000	9999.9	9999.9	9999.9	9999.9	7822	4675	4763	6094	8717	9999.9	9999.9	9999.9	9999.9	9999.9	9999.9	8133	3807	1822	818	700.8	853.2	1767	9999.9	9999.9	9999.9	9999.9	547	401.1	294.2	235.9	193.7	158.2	131.7	115.3	98.28	84.78	76.4	64.41	61.69	59.45	54.48	53.77	54.53	53.82	52.23
340	2591	2946	5132	7533	9999.9	9999.9	9999.9	9999.9	7528	4718	4849	5998	8918	9999.9	9999.9	9999.9	9999.9	9999.9	9999.9	8237	3720	1848	929.9	588.6	618	765.1	1818	9999.9	9999.9	9999.9	9999.9	560.5	382	294.5	238.3	174.9	155.2	131.2	106.3	86.48	79.86	77.71	62.02	61.96	54.24	59.52	50.61	61.52	57.67
345	2362	2593	4338	6232	9999.9	9999.9	9999.9	9999.9	7596	4739	4375	5888	8610	9999.9	9999.9	9999.9	9999.9	9999.9	9999.9	7907	3523	1604	1063	609.6	494.6	562.1	751.8	1773	9999.9	9999.9	9999.9	9999.9	580.7	391	292.1	221.8	180.7	142.4	123.5	103.1	91.79	74.72	69.28	65.37	63.49	63.08	57	57.17	59.54
350	2763	3129	4612	6935	9588	9999.9	9999.9	9999.9	7267	4572	4318	5677	8288	9999.9	9999.9	9999.9	9999.9	9999.9	9999.9	7577	3352	1431	858.2	731.5	508.9	459.9	545.7	732.4	1837	9999.9	9999.9	9999.9	9999.9	568.1	400.8	274.7	206.3	169.6	143.6	112.9	96.52	83.66	81.8	69.17	62.06	59.7	57.66	57.83	69.62
355	2351	2730	4082	6389	8401	9999.9	9999.9	9999.9	6883	4313	4043	5411	7388	9999.9	9999.9	9999.9	9999.9	9999.9	9999.9	6962	3118	1369	685.3	655.5	617.3	427	464.2	544.3	730.9	1886	9999.9	9999.9	9999.9	9807	569.9	373.1	266.9	206	163.9	123	114.8	98.7	86.75	83.35	73.74	65.98	65.23	59.85	66.26
360	2020	2650	3995	6144	8457	9999.9	9999.9	9999.9	6013	4008	3883	4866	6881	9460	9999.9	9999.9	9999.9	9999.9	9999.9	6421	2857	1271	624.9	455	600.9	520.7	403.6	427.9	541.1	751.9	1888	9999.9	9999.9	9999.9	8119	557.5	359.9	252.2	193	141.1	123.7	111.3	88.94	86.87	73.67	68.76	65.28	61.73	62.52
365	2142	2816	3517	5147	6806	9999.9	9999.9	9634	5786	3740	3506	4247	6135	8495	9999.9	9999.9	9999.9	9999.9	9757	5670	2587	1126	571.4	392.7	407.1	584.2	436.9	378.8	412.3	523.1	745	2039	9999.9	9999.9	9999.9	8516	534.4	336.9	236.2	165.9	141	115	103.8	91.94	76.11	72.31	62.63	58.28	58.84
370	2260	2647	3635	4525	6685	9876	9999.9	8426	5044	3367	3214	3849	5329	7428	9702	9999.9	9999.9	9999.9	8394	4982	2254	1009	515.8	370.1	364.7	421.3	549.4	385.1	370.8	422.7	526.6	767.3	2148	9999.9	9999.9	9999.9	7235	498.1	315	229.6	173.5	147.8	114.5	99.25	92.12	76.97	70.03	67.33	62.62
375	2087	2284	2800	3821	5991	8235	9606	7168	4608	2946	2777	3498	4661	6187	8393	9815	9999.9	9343	7176	4247	1985	948.1	479	359.2	312.7	327.7	434.7	514.7	350	347.9	419.3	522	776.9	2167	9999.9	9999.9	9999.9	6233	440.6	299.8	202.1	163.2	130.4	113.9	97.49	81.96	70.96	70.41	68.55
380	1940	2155	2836	3789	5532	7118	8244	6203	3738	2968	2437	2985	4023	5338	6976	8168	8731	7858	6063	3652	1736	831.6	482.9	354.8	313.4	297.1	330.4	470.1	458.1	343.4	358.5	424.8	514.7	784.4	2275	9999.9	9999.9	9999.9	6042	439.9	270.1	188.1	153.4	128.3	105.7	88.9	83.6	76.17	69.05
385	2153	1887	2967	3441	4547	6411	6539	5470	3459	2492	2265	2554	3293	4585	5995	6887	7237	6594	4966	3111	1472	740.9	408.2	318.1	330.4	294	295.4	341.2	477.4	389.2	313.7	351.6	413.8	525.2	778.1	2229	9999.9	9999.9	9999.9	4782	416.6	260.4	181.5	149	122.2	101.9	88.89	82.41	68.53
390	1920	2108	2456	3356	3842	5551	5495	4600	3029	2229	1952	2162	2803	3820	4815	5781	5936	5495	4217	2543	1260	635.5	402.8	331	304.9	302.5	295.6	275.7	345.5	468.5	340.8	295.3	345.3	405.8	511.5	740.6	2222	9999.9	9999.9	9999.9	4588	410.1	241.3	174	138.6	116.6	94.97	85.76	78.07
395	1995	1919	2501	2736	3635	4448	4608	3786	2527	2063	1718	1872	2423	3157	3991	4755	4980	4579	3617	2186	1099	611.5	368.3	316.5	301	283.9	278.5	262.4	279.1	362.5	416.7	306.9	305.1	334.3	393	504.7	723.1	2269	9999.9	9999.9	9999.9	4028	372	234.5	172.5	137.6	115.1	92.14	80.1
400	2229	2219	2145	2371	3160	3979	3908	3269	2314	1785	1569	1676	2157	2557	3355	3828	4120	3714	2900	1813	927.7	537.8	369.6	295.4	318.6	281.8	253.8	261.4	267.3	265.2	387.1	384.7	298	290.5	331.1	376.6	453.4	681.1	2137	9999.9	9999.9	9999.9	3820	373.8	229.3	163.7	136.1	107.4	95.66
405	1929	2810	1764	2219	2529	3419	3457	2957	2058	1561	1401	1368	1715	2176	2717	3115	3395	3059	2353	1531	791.6	498.9	344	294.8	292.1	263.2	253.6	251.1	245.3	239.8	277.6	390.1	339.5	271.4	289.4	293.5	343.2	437.7	638.8	1968	9999.9	9999.9	9999.9	4168	346.4	217.1	151.2	118.9	104.4
410	1639	3940	3278	1947	2385	2769	3084	2475	1834	1425	1280	1227	1482	1840	2351	2671	2816	2460	1996	1290	720	453	334.4	282.8	268	267.8	238.3	225	235.8	236.6	233	276.8	371.2	301.6	247.5	261.1	300.6	325.8	407.3	612.2	1954	9999.9	9999.9	9999.9	3692	337	209.4	147.4	121.5
415	1395	2864	6357	2052	2204	2515	2570	2086	1669	1254	1104	1135	1276	1553	1955	2259	2263	2130	1657	1092	614.7	404.1	324.4	259.6	288.1	252.1	224	213.6	221.8	217.6	225.5	252	329.7	394.8	304.4	254.5	264.4	283.1	330.9	387.6	587.5	1990	9999.9	9999.9	9999.9	3890	324.1	196.8	146.2
420	1589	1859	8033	5560	1833	2186	2072	1775	1442	1141	972.7	964.9	1128	1330	1608	1875	1842	1774	1377	916.1	576	375.8	302.3	262.4	272.1	250.2	207.3	216.7	210.6	200.8	198.7	229.1	290	372.5	368.6	270.1	254.4	258.4	251.9	285.9	352.6	566.7	1926	9999.9	9999.9	9999.9	3939	321.2	181.8
425	1463	1348	5662	9999.9	2349	1635	1874	1538	1313	1001	871	865.3	1009	1116	1268	1573	1604	1479	1178	809.1	455.3	365.4	285.6	245	265.6	233.8	221.5	202.4	205.7	185.2	197	212.7	218.1	246.5	322.9	297.4	216.2	228.3	221.9	238.5	256.7	333.9	541.7	1792	9999.9	9999.9	9999.9	3338	303.3
430	1307	1181	2127	9999.9	9349	1733	1600	1553	1162	876.3	826	720.2	856.9	998	1133	1279	1277	1251	990.9	641.2	423.5	311.8	265.9	255.8	234	227.9	209.3	202.9	191.6	182.4	183.2	181.7	192.1	198.6	229.6	281.5	235.2	189.5	185.1	193.9	193.6	257.5	316.6	506.6	1666	9999.9	9999.9	9999.9	3500
435	1372	1158	1317	9999.9	9999.9	3139	1465	1213	1155	846.9	749.1	665.6	764.9	873.8	1004	1078	1108	968	833.6	572.2	381.2	302.5	259.2	227.9	244.3	218.4	188.5	188.8	180.1	181.8	168.2	171.9	179.1	181.5	189.2	225.4	269.9	200.9	165.9	172.8	172.3	197.5	235.7	294	500.9	1646	9999.9	9999.9	9999.9
440	1222	1318	1125	2745	9999.9	9999.9	1299	1142	978.1	851.1	678	651.3	708.4	732.2	897.9	919.4	961	869	691.6	518.9	345.7	289.1	229.9	205.3	203.5	210.5	183.3	187.1	178.3	170.5	159.8	167.4	164.6	169.3	176.7	170.9	233.7	225.3	175.3	163.3	155.4	163	196.5	230.7	286.2	477	1538	9999.9	9999.9
445	1460	1270	1069	1331	9999.9	9999.9	4479	1137	826.6	780.1	630.6	600.6	608.1	652.9	765.5	840.9	824.4	706.6	602.6	464.9	329.8	281.1	232.8	206	206.9	193.7	193.2	169.6	173.7	159.9	167.2	157.9	153.2	151.5	164.6	150.6	165.5	207.7	191.8	158	134.7	151.1	154.6	168.1	205.8	268.1	442.2	1496	9999.9
450	1283	1262	1214	1418	3831	9999.9	9999.9	1028	885.6	719.3	640.7	632.8	594.1	621.3	685.3	734.7	702.7	654.3	555.3	405.4	297.5	263.9	215	195	186	176	163	174.2	157.9	159.5	156.2	162.7	145.2	147.8	137.8	138.2	148.8	155.7	204.6	162.9	140	140.4	144.3	153.5	171.6	197.5	260.9	444	1433
455	1238	1222	1119	1335	1353	9999.9	9999.9	6718	789.3	683.7	595.7	540.8	597.7	594.9	577.7	644.9	608.2	579.5	466.1	348.9	270.1	244.9	198.7	182.3	174.6	168.5	161.6	155.9	142.6	157.1	149.6	155.9	143.3	139.9	139.4	140.5	125.7	141.3	154.6	183.1	148.1	128.2	127.6	132.3	142.9	156.8	190.9	248	420.9
460	1280	1361	1415	1531	1296	4431	9999.9	9999.9	919.4	632.8	626.8	536.1	558.5	536.4	528.2	628.2	602.1	526.4	414.7	340.7	223.8	220.2	199.8	189.3	171.4	170.3	149.4	149.1	128.3	145.8	158	142.4	133.5	136.9	125.4	121.7	127.2	123.8	124.8	156.6	155.1	130.4	120.5	120.7	124	131.8	149.8	184.4	252
465	1141	1344	1371	1326	1262	1425	9999.9	9999.9	9999.9	716.3	542.2	532.7	507.8	502.7	527.4	519	592.8	481.2	406.7	300.1	244.6	204.3	202.8	184.7	179.1	157.4	141.1	143.1	133.5	127.4	138.8	139.2	129.4	130.1	122.3	121.1	110.2	110.2	114.4	132	147.3	145.6	119.4	115	123	133.9	138.5	154.2	198.7
470	1292	1410	1720	1332	1351	1044	5346	9999.9	9999.9	937.2	618.2	518.8	524.7	482.5	465.9	519.1	518.3	417.3	361.3	277.9	238.8	192.6	178.3	168	157.3	145.8	126.3	123.6	121.1	124.3	121.9	125.4	129.1	130.3	122.9	116.5	106.6	96.44	98.64	98.18	118	149.8	126.1	115.9	119.3	131.1	133.6	136	165.1
475	950.7	1256	1164	1212	1005	1045	1212	9999.9	9999.9	9999.9	611.1	455.9	476.1	444.3	403.2	439.3	421.5	366.3	322.3	268.1	204.9	186.2	159.6	155.7	146.9	141.5	134	124.3	106.2	115.5	113.3	116.5	121.1	114.3	118.1	106.2	100.1	89.38	79.33	86.23	84.12	108.8	134.1	111	102.9	112.1	102.6	112.5	119.6
480	893.2	1219	1154	1007	1089	939	924.1	8139	9999.9	9999.9	832.8	483.5	398.6	445.6	415.6	410.5	382.1	353.1	302.3	243.8	189.5	177.1	151.5	146.9	143.2	137.5	117.2	118.8	112.1	104.6	106.1	112.2	104	114.7	111.3	96.34	92.35	85.43	79.32	80.6	72.34	80.15	108.7	113.1	93.21	90.38	92.2	98.04	105.3
485	813.1	928.3	1051	986.8	845.8	894	826.5	1368	9999.9	9999.9	9999.9	539.4	417.6	432.2	394.2	393.5	363.1	353.4	270.2	239.3	186.6	179.8	137.7	144.7	126.4	123.8	110.6	111.5	111.8	103.3	96.71	104.1	104.7	100.5	95.61	92.75	85.51	88	78.76	70.37	67.76	68.29	77.54	106.3	100.4	87.07	89.93	88.77	88.03
490	922.6	799.8	834.5	1143	1025	875.7	829.6	699.6	8633	9999.9	9999.9	836.8	456.3	439.5	380.3	395.6	349	315.6	283.7	216.6	178.9	166.9	156.3	140.1	131.8	108.5	115.4	106.4	102.1	99.02	97.65	101.5	94.71	91.89	93.54	89.05	93.01	82.56	80.26	67.39	69.06	72.58	65.09	83.61	103.1	91.11	82.54	86.03	88.6
495	849.6	925.6	879.9	760.1	789.5	908.8	786.4	641.6	1174	9999.9	9999.9	9999.9	519.6	416	391.8	347.5	343.6	303.1	249.2	217.7	174.9	157.7	149.6	140.4	130.1	104.4	103.8	100.9	91.45	93.88	97.28	97.63	93.19	93.72	88.21	90.26	91.73	75.49	78	72.56	66.89	64.25	67.34	62.24	84.3	98.85	84.9	77.62	79.7
500	876.1	804	915.1	814.3	758.1	692.2	686.3	625.3	638.3	7838	9999.9	9999.9	805.1	472.5	427.4	371.9	345.4	281.6	238.2	216.3	163.5	162.2	137.4	141.5	124.1	114.8	101	106.8	92.42	93.67	92.91	94.15	92.2	92.17	88.48	87.17	77.75	78.92	80.52	74.6	68.86	61.47	63.03	61.6	63.71	84.16	94.35	80.26	84.18
505	823.7	620.8	940	904.8	502.4	608.4	629.9	580.3	540.9	1126	9999.9	9999.9	9999.9	530.8	421.4	352.2	330	275.4	221.6	201	178.1	155.5	147.4	141	118.1	120.8	105.5	99.69	91.22	86.69	91.74	93.82	89.49	92.45	95.12	79.96	81.46	76.09	73.76	73.68	65.56	61.04	61.66	61.32	62.77	72.88	87.36	94	83.62
510	745.6	738.9	774.9	808.6	673.9	670.3	599.3	569.7	581.6	570.7	8539	9999.9	9999.9	880.7	454.5	346.6	315.4	287.9	217.8	190.2	162.8	132.3	134.7	132.9	124	113.5	107.9	107.6	94.51	87.43	85.05	92.89	90.92	93.52	91.27	83.5	84.24	69.91	78.07	59.92	66.08	65.96	61.85	64.7	66.18	64.9	72.8	89.87	87.76
515	746.1	775.7	671.8	784.8	616.9	569.9	610.9	569.1	570.3	478.1	1026	9999.9	9999.9	9999.9	511	405.5	329.8	270.3	217	209.9	162.3	145.8	139.5	130.1	120.5	116.8	111.7	103.6	93.98	97.04	89.29	93.54	98.08	89.55	93.06	90.53	86.74	71.01	68.54	64.62	66.75	65.61	63.08	61.04	61.57	60.28	60.02	76.94	84.41
520	820.3	592.4	746.1	727.9	650.7	558.4	437.1	483.7	562.6	466.4	507.9	8589	9999.9	9999.9	866.7	393.9	349	255.6	225.7	190.7	148.2	131	136.3	121.3	112	115.7	111.7	107	90.04	88.89	92.68	90.76	89.23	86.73	93.43	83.99	83.83	73.53	66.46	66.02	61.18	62.18	60.9	64.34	64.55	58.22	59.39	66.3	79.21
525	642.5	601.7	551.7	611.8	572.3	555	569.1	409.8	516.2	562.1	450.1	1083	9999.9	9999.9	9999.9	443	351.1	273.1	201.6	176.4	153.8	146.3	139.7	129.9	112.5	112.8	99.73	98.91	96.52	92.06	90.12	92.68	87.14	88.71	88.5	82.59	81.95	67.06	59.2	62.7	56.91	60.35	56.1	61.31	59.22	60.12	61.43	61.62	64.71
530	762.4	590.7	709.3	604.3	680	460.4	453.3	417.6	438.3	506.3	438.7	521.8	9244	9999.9	9999.9	779.7	351.6	280.9	230.1	184.6	160.9	144.4	125.6	122.8	113	108.7	98.83	97.72	95.75	96.95	89.78	92.16	84.5	82.97	86.56	73.48	76.05	72	68.23	54.47	50.95	50	50.75	55.8	54.5	58.91	57.18	57.35	56.51
535	702.8	665.1	628.6	547.6	472.3	433.6	394	409.2	397.8	437.7	421.9	396.7	1112	9999.9	9999.9	9999.9	404.5	295.6	232.6	177.1	157.1	134.7	119	125.9	114.9	111.1	100.9	93.7	97.25	97.42	93.66	82.14	81.45	82.89	79.91	77.39	66.07	63.4	62.94	53.06	47.65	52.19	52.71	49.43	52.13	52.82	54.62	62.03	55.78
540	690.7	562.5	615	499.9	662.5	504.7	412.4	449.4	390.3	382.2	436.9	390.1	479.9	9448	9999.9	9999.9	777.4	303	252	177.4	155.2	127.4	120.7	118.3	106.8	104.4	96.91	110.8	88.58	96.37	85.8	80.12	86.06	78.16	78.94	77.78	70.37	68.33	57.24	49.59	49.74	46.53	43.13	47.97	45.76	51.19	57.03	53.56	54.59
545	589	577.7	578.3	488.4	577.5	508.2	485.9	369.9	344.5	326.1	424.3	411.2	408.6	1126	9999.9	9999.9	9999.9	342.5	247.7	195.4	149.1	132.3	126.4	110.4	101.1	100.6	93.04	92.89	88.86	92.05	87.22	76.96	74.6	84.35	81.13	77.2	65.93	57.76	55.56	49.66	48.43	42.63	44.16	44.15	42.2	43.08	44.67	47.86	48.52
550	609.1	632.7	564.2	481.1	545.4	458	360.5	320.9	324.8	302.7	362.8	370.3	382.2	492.7	9999.9	9999.9	9999.9	423.9	254.9	202.3	155.7	129	113.6	103.7	97.97	99.81	99.03	90.05	95.15	86.52	83.88	82.48	78.72	82.02	74.95	70.66	65.13	61.78	47.56	47.1	44.62	43.46	41.03	43.41	40.82	44.28	44.54	49.11	51.21
EEM results of treated waste milk by 4 g KOH/ 4 g PS
EX (nm) EM (nm)	200	205	210	215	220	225	230	235	240	245	250	255	260	265	270	275	280	285	290	295	300	305	310	315	320	325	330	335	340	345	350	355	360	365	370	375	380	385	390	395	400	405	410	415	420	425	430	435	440
250	9.596	25.23	54.4	31.14	85.81	74.89	186.9	142.1	176.7	9999.9	9999.9	9999.9	590	60.2	34.22	21.15	20.2	37.3	31.14	20.38	17.99	25.2	25.15	12.66	15.68	16.11	10.22	15.6	17.88	9.03	10.06	12.43	10.87	15.63	9.718	14.07	16.52	14.49	6.301	8.281	5.7	2.355	8.104	7.229	0.43	3.38	8.688	5.199	7.421
255	43.02	35.58	44.27	5.221	45.99	50.09	89.8	224.5	176.8	750.3	9999.9	9999.9	9999.9	2275	37.82	55.56	41.03	47.14	32.94	45.09	39.39	21.14	27.1	13.61	17.12	17.52	10.08	12.43	25.27	13.28	17.02	17.02	20.46	11.93	7.155	10.53	10.65	7.566	7.69	7.817	11.34	8.897	5.317	5.637	1.091	3.919	3.152	6.163	6.966
260	74.87	24.6	78.96	33.35	55.55	50.22	22.27	124.6	344.5	265.2	731.2	9880	9999.9	9999.9	2592	70.14	58.17	29.81	56.4	37.89	39.4	35.84	23.13	28.02	24.31	14.74	7.866	11.91	19.44	13.16	18.49	15.34	15.26	14.42	10.01	13.85	12.12	5.506	4.916	9.51	4.573	7.93	8.828	7.219	7.318	7.102	3.994	9.511	3.404
265	78.73	44.93	18.95	46.04	31.07	8.852	34.82	36.11	136.2	290.7	348.5	742.1	8559	9999.9	9999.9	2531	74.06	78.91	46.55	57.04	31.37	30.69	22.36	23.76	16.84	19.47	10.96	12.74	20.45	13.64	17.28	13.56	11.6	13.67	12.57	11.48	9.125	7.242	10.2	11	3.732	7.417	10.04	7.857	3.464	6.411	6.545	4.687	2.34
270	4.362	79.74	27.14	116.4	63.6	48.29	45.77	81.73	92.6	333.9	430.3	282.9	640.8	8727	9999.9	9999.9	3224	70.04	60.6	58.73	39.42	41.37	24.47	20.47	27.92	21.59	18.43	14.67	13.23	11.05	12.91	11.15	10.38	15.73	14.74	7.767	9.983	11.71	9.425	5.497	7.22	12.26	4.316	7.808	10.89	3.496	2.846	3.185	1.528
275	19.47	47.59	127.4	40.73	117.9	48.19	74.52	24.29	120.6	184.8	410.6	375.4	167.7	667.8	9999.9	9999.9	9999.9	4255	131.9	92.7	75.21	47.33	27.18	33.26	23.72	23.48	20.72	35.6	21.25	11.45	16.54	21.25	18	16.37	10.82	10.16	8.19	15.87	14.25	4.632	6.208	10.41	5.508	10.19	6.167	6.378	7.807	4.785	9.07
280	-1.093	91.42	191.9	276.5	225.2	90.85	58.55	77.29	117.9	191.9	275.5	492.2	288.5	178	787.4	9999.9	9999.9	9999.9	5303	114.7	91.84	74.34	55.14	48.34	36.24	35.14	21.94	16.88	22.94	10.59	15.07	16.27	18.83	21.97	14.57	19.06	13.63	12.22	14.42	7.646	7.787	13.25	8.394	10.15	8.136	4.678	8.08	5.357	5.308
285	81.11	132.4	123.3	281.9	202.1	187.8	176.7	162.2	202.3	275.8	327.1	388.6	425	312.4	268	904.4	9999.9	9999.9	9999.9	6333	155.2	90.47	84.12	57.75	48.49	28.18	29.78	33.03	17.98	24.97	19.75	16.85	11.21	15.77	12.89	17.05	13.69	11.85	7.243	8.308	10.72	10.55	8.398	2.391	6.666	9.952	7.856	6.338	7.679
290	162.6	139	236.1	264.7	317.7	381.7	345.8	392.3	276.9	299.7	275.9	296.7	321.3	547.9	385.7	412.9	1077	9999.9	9999.9	9999.9	5985	131.7	119.5	78.43	55.39	45.07	42.63	34.56	31.72	24.39	33.84	16.01	32.67	15.58	17.58	17.05	14.95	20.64	15.25	10.54	16.21	12.58	8.622	4.685	6.854	10.98	9.426	6.486	7.131
295	153	281.1	294.2	338.5	624.7	919.5	974.3	479.6	349.2	248.1	249.9	294.4	287.3	482.9	731.9	571.5	688.7	1264	9999.9	9999.9	9999.9	5486	166.2	109.8	67.78	72.78	50.78	52.77	43.6	37.35	23.82	19.92	26.6	17.72	24.04	17.12	23.12	19.39	10.17	8.258	19.17	15.69	14.28	18.45	9.427	8.521	5.272	11.31	11.11
300	274.8	238.8	316.9	516.7	604.8	936.2	944.5	769	365.1	307.4	276.3	318.7	347.2	389.6	696.6	1019	848.4	851.8	1187	9999.9	9999.9	9999.9	5679	162.4	121.8	76.13	59.71	42.97	50.07	36.58	33.28	37.27	25.72	34.01	34.17	21.28	21.04	15.44	14.98	19.15	17.43	11.66	13.19	14.8	9.897	12.97	11.31	10.21	9.604
305	176.1	313.5	348.4	555.1	562.3	997.2	1183	756.7	629.1	295.9	309.6	372.2	347.9	467.8	554.2	1027	1242	895.7	709.1	1035	9999.9	9999.9	9999.9	4859	163.8	110.3	101.3	72.38	48.52	58.62	37.55	43.52	36.36	30.93	27.66	25.25	23.5	16.89	21.28	18.21	16.39	12.47	12.76	13.21	9.559	11	8.579	10.97	12.74
310	368.7	273.1	443.8	458	960.8	883.8	1083	917.2	487.8	384.6	346.5	406.9	430.6	550.8	635.6	910.8	1400	1249	747.9	521.4	980.9	9999.9	9999.9	9999.9	4884	178.3	109.2	67.87	66.92	57.26	51.33	41.29	48.23	30.89	32.32	30.05	22.13	23.99	19.89	14.44	18.31	14.33	9.846	14.57	16.15	11.69	8.59	15.69	7.468
315	204	240	543.3	641.3	886.6	1022	1101	783.8	625.8	396	506.7	532.6	535.7	640.7	762.6	991.2	1263	1593	1113	575.8	465.2	992	9999.9	9999.9	9999.9	4640	145.8	109.8	74.48	63.83	51.43	53.52	52.43	37.26	30.56	38.73	26.08	25.84	17.67	17.87	21.52	18.04	9.763	18.51	17.58	8.865	13.66	14.72	19.07
320	270.2	220.4	184.9	466.7	774	1096	1430	1072	743.6	460.2	516.9	571.7	587.7	709.2	893.1	1126	1351	1595	1639	915.4	506.6	424	954.1	9999.9	9999.9	9999.9	3852	164.5	113	87.89	70.22	52.1	46.1	33.97	44.02	31.3	32.41	27.36	19.2	23.52	20.7	16.15	18.88	17.88	7.771	9.987	13.42	13.26	15.58
325	227	255.5	281.5	415.7	912.3	1087	1688	1156	656	582.1	648.8	592.8	672.9	748.6	1017	1285	1571	1894	1780	1378	622.4	396.4	370.7	971.6	9999.9	9999.9	9999.9	4089	150.7	115	85.87	75.09	59.97	62.92	50.8	25.34	27.79	25.49	25.04	19.64	24.77	16.33	17.78	17.06	16.11	11.99	13.98	13.62	10.06
330	314	227.5	427.6	716.6	1068	1328	2023	1297	847.9	741.3	694.9	680.1	729.8	859.8	1124	1383	1843	2116	1863	1489	1056	485.3	359.4	374.8	957.7	9999.9	9999.9	9999.9	3805	169.5	108.3	88.12	87.2	52.99	58.32	38.88	31.37	38.53	27.27	29.93	22.49	18.08	17.34	12.51	14.6	11.93	9.832	13.79	15
335	279.8	255.3	316.5	702.6	1156	1691	2023	1338	1192	932.3	875.3	851.5	938.7	1081	1346	1720	2057	2161	2001	1565	1287	816.9	433.4	335.9	341.6	971.3	9999.9	9999.9	9999.9	3489	145.7	120.1	93.66	72.46	61.15	54.3	42.06	29.74	26.21	24.6	22.54	25.34	18.55	14.98	18.06	15.83	14.98	12.29	18.54
340	234.7	273.6	500.8	644.4	1045	2143	1976	1777	1197	1072	961.4	960.2	898.5	1204	1404	1867	2385	2614	2420	1793	1165	1086	686.8	423	362.6	373.3	1001	9999.9	9999.9	9999.9	3396	186.5	129	106.8	75.36	72.14	43.1	34.71	37.2	33.93	29.31	22.22	15.46	17.9	12.63	13.66	14.91	14.3	23.94
345	242.3	330.9	465.1	783.3	1157	1966	2016	1654	1299	1100	1032	1132	1102	1272	1352	1904	2391	2496	2634	1863	1154	1032	1042	628	481.3	397	405	1006	9999.9	9999.9	9999.9	2937	169.9	116.3	79.8	64.47	52.46	45.51	38.66	32.61	31.44	27.96	21.73	24.06	13.26	17.76	18.59	17.46	19.7
350	309.1	392.8	501.3	680	1300	2317	2339	1877	1635	1391	1238	1167	1195	1253	1564	1964	2619	2935	2760	2045	1400	1038	1147	1189	779.7	687.7	612.5	583.4	1217	9999.9	9999.9	9999.9	2766	160.3	128.8	92.65	63.1	47.47	48.33	32.8	33.6	30.98	21.39	26.43	18	25.82	18.24	20.09	20.81
355	230.8	321.4	504.8	974.1	1474	2135	2481	2065	1646	1560	1530	1290	1258	1585	1747	2154	2804	2794	2970	2355	1629	1425	1391	1542	1464	1239	1086	982.7	895.1	1386	9999.9	9999.9	9999.9	2659	147.8	126.9	80.26	58.52	42.01	41.18	36.81	31.07	22.58	28.22	15.7	13.48	17.03	22.02	23.3
360	383.9	380.2	634.3	885.7	1807	2288	2743	2769	2136	1976	1611	1436	1525	1606	1747	2220	2641	3157	3095	2566	1963	1891	1814	2072	2296	2169	1967	1776	1497	1304	1566	9999.9	9999.9	9999.9	2248	179.1	109	66.7	52.37	44.32	40.88	38.85	29.41	22.66	24.58	20.37	19.97	22.4	22.04
365	263.1	378.6	689.6	913.5	1723	2578	2951	2724	2460	2510	1921	2030	1567	1767	1920	2403	2782	3414	3327	2795	2539	2423	2586	2828	3167	3432	3245	2938	2470	1929	1459	1679	9999.9	9999.9	9999.9	2352	140.1	123.9	77.3	56.55	44.85	47.45	35.87	27.02	29.25	31.84	35.55	23.64	27.34
370	339.5	439.1	591.1	1199	1897	2800	3172	3465	2933	2537	2400	2079	1895	1806	2209	2365	3018	3679	3788	3333	3040	3084	3412	3807	4249	4557	4681	4083	3610	2810	2026	1383	1511	9999.9	9999.9	9999.9	2089	174.4	81.73	59.79	53.84	48.47	41.19	33.29	33.89	34.17	34.1	22.28	25.54
375	288.6	516.2	628.2	1495	2268	2972	3987	3989	3570	3156	2849	2372	2080	1944	2085	2565	3253	3761	3963	3500	3436	3685	4157	4778	5467	5604	5883	5670	4689	3776	2770	1714	1052	1421	9999.9	9999.9	9999.9	1834	145.4	81.27	71.8	53.45	49.71	38.01	35.92	33.36	30.92	28.33	32.82
380	260.5	368.5	823.7	1285	2302	3362	4231	4178	4411	3912	3146	2696	2277	2105	2127	2684	3140	3732	4352	3919	3988	4344	4985	5940	6497	6894	7142	6973	5990	4656	3366	2074	1190	781.9	1283	9999.9	9999.9	9999.9	1734	132	83.15	61.63	47.28	41.64	43	40.26	31.64	27.91	34.03
385	335.2	450.9	776.4	1519	2444	3379	4994	4840	4591	4169	3337	3095	2508	2415	2318	2737	3645	3998	4472	4208	4554	4603	5447	6501	7327	7887	7930	7714	6804	5404	4078	2557	1494	940.3	594.6	1165	9999.9	9999.9	9999.9	1413	135.3	77.26	67.55	50.89	37.44	36.96	32.99	39.62	33.41
390	493.3	564.1	715.6	1405	2157	3959	5316	5173	5206	4579	3917	3271	2649	2422	2359	2643	3355	4095	4630	4558	4884	5501	6220	7010	7946	8470	8651	8328	7351	6309	4528	2847	1733	1065	695.7	581.1	1242	9999.9	9999.9	9999.9	1365	128.9	92.16	61.13	55.87	45.16	40.61	36.55	41.09
395	417.6	579	1028	1748	2322	3184	5235	5310	5459	4672	3880	3433	2857	2499	2345	2667	3193	4076	4583	4795	4974	5591	6432	7305	8344	8774	9021	8772	7713	6473	4971	3265	2044	1322	793.3	644	587.2	1275	9999.9	9999.9	9999.9	1188	111	84.82	64.59	53.54	37.06	43.54	40.76
400	336.2	721.7	655.5	1729	2783	3339	5010	5388	5377	4840	4015	3313	2711	2248	2363	2750	3532	4187	4525	4729	5034	5718	6716	7533	8386	9027	9206	8865	7859	6566	5333	3681	2373	1532	1125	826.8	677.4	646.3	1299	9999.9	9999.9	9999.9	1147	116.6	73.16	47.5	57.33	43.55	43.31
405	409.8	978.7	881.1	1436	2530	3689	5392	5553	5280	4891	4277	3491	2914	2397	2422	2622	3426	3984	4517	4983	4981	5724	6730	7362	8310	9049	9153	8993	8084	6709	5259	4050	2748	1938	1414	1106	873.3	767.5	678.1	1276	9999.9	9999.9	9999.9	1224	108.1	74.84	55.6	44.98	33.61
410	302.1	868	1088	1490	2362	3805	5667	5629	6002	4835	4295	3427	3062	2488	2278	2450	3135	4040	4411	4677	4995	5687	6625	7363	7947	8872	9103	8813	7939	6764	5412	4221	3248	2328	1871	1550	1205	1045	804.8	770.7	1273	9999.9	9999.9	9999.9	1137	124.7	74.78	57.7	59.06
415	256.6	596.6	1714	1676	2648	3520	4789	5647	5512	4807	4137	3762	2830	2301	2451	2589	2851	3632	4397	4668	4920	5645	6378	7159	7857	8497	8772	8510	7934	6859	5619	4424	3571	3111	2539	2112	1708	1490	1188	921	805.7	1360	9999.9	9999.9	9999.9	1104	114.5	71.77	56.16
420	327.6	547.5	1832	2313	2516	4070	4623	5011	5575	5099	4032	3439	3034	2488	2364	2431	3051	3712	4256	4252	4701	5179	6180	6960	7567	8355	8529	8201	7605	6822	5889	4997	4184	3705	3334	2837	2414	2067	1650	1381	1109	840.2	1387	9999.9	9999.9	9999.9	1159	89.28	78.73
425	383.8	369.2	1540	3604	2451	3387	4180	4887	5053	4780	4038	3409	2874	2462	2221	2386	2939	3596	4104	4024	4368	4943	6147	6559	7444	7989	8417	8039	7510	6849	6031	5315	4703	4293	3978	3492	3042	2683	2224	1861	1443	1111	894.1	1398	9999.9	9999.9	9999.9	981.2	103.9
430	442.3	464.7	1128	3990	4569	3830	4891	5425	5412	4699	4102	3621	2970	2601	2365	2358	2733	3387	3686	4066	4087	4750	5480	6237	6855	7687	7854	7802	7310	6978	6272	5548	5119	4665	4478	4064	3626	3121	2730	2218	1827	1371	1093	889.4	1353	9999.9	9999.9	9999.9	1017
435	443	436.5	796.9	2215	6570	3705	4053	5077	5165	4541	4302	3540	3028	2414	2204	2254	2789	3056	3611	3742	3809	4498	5071	5761	6531	6975	7255	7227	7313	6740	6136	5599	5214	4958	4674	4441	4101	3515	3091	2485	2116	1650	1301	1013	743.4	1184	9999.9	9999.9	9999.9
440	380.8	531	978.9	1421	6982	6450	3634	4947	5004	4535	4067	3193	2739	2128	2176	2344	2586	3077	3488	3452	3561	4082	4646	5275	5864	6541	6738	6900	6847	6361	5989	5583	5260	5000	4918	4630	4114	3766	3220	2785	2166	1860	1425	1076	762.2	596.8	1038	9999.9	9999.9
445	257.7	415.4	782.1	1312	4210	9999.9	4162	4317	4552	4068	3525	3207	2785	2168	1965	2346	2545	2861	3145	3164	3349	3688	4235	5102	5399	5854	6258	6459	6228	6082	5673	5313	5111	4941	4818	4683	4228	3895	3407	2834	2361	1863	1515	1116	830	539.8	454.2	974.1	9999.9
450	356.2	442.6	398.4	1118	1642	9999.9	8690	3949	4123	4258	3377	2948	2379	2165	1863	2037	2266	2711	2768	2944	3041	3454	3888	4249	5051	5415	5651	5831	5718	5806	5333	5161	4912	4876	4784	4485	4205	3730	3432	2922	2334	2021	1577	1200	894.3	570.1	427.4	377.3	941.9
455	415.6	297.6	823.2	1059	1589	6945	9999.9	5221	3953	3791	3389	2668	2352	2073	1833	2029	2122	2606	2681	2537	2888	3102	3521	3926	4466	4820	5234	5469	5452	5374	5023	4990	4770	4794	4719	4392	4242	3586	3372	2864	2437	2026	1577	1271	961.8	588.2	452.5	331.4	290.6
460	300.7	292.6	572.5	950.7	1288	2752	9999.9	9999.9	3547	3595	2971	2496	2019	1792	1767	1931	2107	2248	2524	2378	2689	2813	3133	3582	3929	4375	4612	5010	4964	4966	4789	4643	4563	4539	4582	4216	3931	3609	3278	2816	2416	2000	1666	1289	906	635.3	459.8	327.9	267.8
465	366.1	332.9	655.9	826	1482	1807	9947	9999.9	5720	3380	2833	2322	2139	1664	1688	1700	1904	2193	2394	2254	2362	2602	2852	3215	3538	3811	4236	4422	4465	4530	4380	4219	4295	4314	4259	4177	3731	3428	3146	2752	2481	1984	1592	1280	978.8	675.5	485.3	343.4	303.1
470	340.7	397.2	495.4	828.4	1280	1672	3759	9999.9	9999.9	2995	2765	2112	1997	1594	1556	1657	1663	1979	2001	2070	2197	2369	2585	2920	3233	3521	3632	3901	4069	3913	4036	3893	3900	4039	4167	3856	3485	3302	2984	2582	2190	1920	1554	1250	951.9	644.1	497	359	298.6
475	240.2	312.7	445.2	851.2	915.1	1512	2507	9999.9	9999.9	6161	2290	1997	1643	1479	1299	1383	1548	1876	1931	1923	1871	2047	2306	2556	2851	3128	3260	3470	3659	3563	3530	3549	3642	3550	3693	3476	3155	2954	2701	2396	2105	1695	1500	1193	937	668.9	499.6	427.1	324.5
480	175.1	223.7	363.8	746.4	966.4	1335	2003	2934	9999.9	9999.9	2068	1979	1411	1284	1159	1242	1379	1611	1706	1661	1731	1950	2270	2405	2640	2740	2865	3012	3089	3131	3173	3141	3369	3266	3276	3241	2965	2716	2492	2176	1935	1560	1427	1211	833	673.5	507.8	386.7	317.7
485	179.3	222.1	244.1	599.6	1043	1261	1609	2025	9999.9	9999.9	5957	1546	1472	1195	1101	1075	1306	1483	1502	1520	1602	1622	1790	2034	2287	2484	2546	2705	2832	2886	2809	2953	2873	2986	3000	2852	2657	2591	2248	2024	1744	1401	1244	1115	843.7	633.7	508.1	392.2	341.4
490	288.9	232.3	323.8	485.4	806.1	1261	1462	1680	2798	9999.9	9999.9	1486	1185	1149	1049	1094	1321	1417	1504	1434	1462	1428	1598	1816	2019	2097	2247	2395	2446	2531	2513	2639	2629	2678	2649	2653	2446	2298	2119	1825	1589	1393	1207	1021	849.3	620.5	485.2	406.3	342
495	270.1	323.8	236.5	607.4	747.5	898.6	1384	1539	1801	9999.9	9999.9	5001	1176	950.3	979.8	988.9	1174	1310	1364	1304	1377	1366	1522	1627	1712	1883	2088	2117	2211	2150	2273	2389	2381	2479	2406	2341	2204	2029	1963	1691	1518	1285	1108	917.5	753.8	659.6	492.8	389.5	341.8
500	120	256.5	319.4	501.4	589.6	922.7	1466	1363	1395	2448	9999.9	9999.9	1021	909.1	907.8	954.7	1011	1125	1258	1253	1175	1231	1295	1392	1582	1721	1845	1838	1920	1957	2018	2051	2121	2234	2193	2146	2050	1887	1730	1534	1354	1240	1003	846.7	697.6	577.2	512.2	390.5	331.9
505	76.57	189.2	246.5	330.5	578.2	755.6	1123	1182	1371	1435	9999.9	9999.9	3540	835	830.4	717.5	877.8	967.2	1145	1032	988.7	1066	1134	1354	1378	1536	1591	1640	1730	1781	1815	1814	1846	1941	1945	1849	1810	1750	1522	1392	1240	1069	913.1	773.9	663.6	543.6	466.1	386.2	349.9
510	179	173.6	188.3	324.4	590.2	935.1	995.3	1164	1426	1171	1803	9999.9	9999.9	799.6	704.1	728	895.9	1054	1014	958.6	922.6	1028	1119	1195	1275	1370	1435	1431	1591	1576	1589	1622	1617	1692	1747	1692	1649	1492	1304	1226	1070	942.6	824.9	720.9	610.4	515.3	421.5	393.3	337.9
515	74.01	215	321.7	449.1	376.8	723.5	879.4	980.5	1150	1173	1101	8263	9999.9	2814	659.7	765.1	782.8	696.5	843.1	851.3	802.1	934.7	1020	1051	1083	1188	1222	1378	1327	1290	1415	1424	1480	1488	1519	1477	1380	1366	1244	1154	993.5	858.9	773	680.1	590.5	485	414.9	364.1	332
520	151.2	138.9	193.5	344.9	431.4	631.7	875.1	808.4	1053	1032	865.3	1569	9999.9	9999.9	611.6	653.7	746.7	714.7	779.4	777.1	798.9	770.8	862.4	876.8	1042	1045	1109	1128	1217	1148	1220	1345	1355	1307	1325	1404	1287	1092	1074	1011	873.1	805.1	662.6	613.4	535.1	437.1	389.4	335.2	321.3
525	50.24	179.6	96.36	134	383.7	561.7	730.3	695.8	939.9	933.4	735.6	685.6	6718	9999.9	2289	583	643.1	618.6	752.6	725.8	700.6	676.5	803.6	798	891.8	950.9	958.5	1046	1041	1108	1106	1104	1144	1134	1185	1228	1072	1011	985.4	863.7	807.7	682.7	613.5	529.2	506	402.1	353.8	305.6	286.6
530	131.8	108.7	131.3	210	277.3	523.4	632.7	775.2	740.4	797.3	842.3	632.2	1063	9999.9	9779	555.9	541	691.4	648.1	627.9	661.6	669.6	681.5	723.6	800.6	811.8	868.2	917.7	971.3	946.9	942.8	945.2	984.6	991	1018	999.2	944.9	891.3	842.9	727.5	695.2	625.1	567.6	494	452.7	346.7	298.3	296.7	286
535	72.38	167.7	183.8	284.5	232	476.3	621.7	670.8	648.3	665.4	739.5	496.6	474.5	6242	9999.9	2131	486.9	566.7	632	638.1	531.3	596.5	620.3	649.2	684.5	748.2	784.8	824.6	833.2	850.2	875.3	842.8	835.1	931.3	912	940	821.2	779.3	715	660.1	647.4	594.7	532.2	448.1	425.1	352.4	321.8	266.8	264.3
540	43.95	168.5	170.8	151.3	246.6	485	414.7	400.6	683.8	643	720	505.2	417.9	998.1	9999.9	9999.9	493	570.4	535.7	527.2	483.3	485.1	540.3	562.7	586.6	650.6	733.3	690.4	707.3	771	759.5	789.9	743.5	769.7	793.1	754.3	758.5	718.5	664.4	660.1	553.3	508.2	440.7	410.4	381.5	328.7	261.1	264.2	244.1
545	98.23	195.4	247.3	184.9	268.4	350.7	328.3	458.6	558.9	599.3	540.7	364	396.4	362.8	7585	9999.9	2262	437.7	471	461.1	442.1	444.4	504.1	490.3	516.9	576.6	653	630.2	640.8	639.6	648.1	704.2	689.7	679.5	691.8	697.3	663.8	616.1	588.9	561.7	487	443	417.8	349.5	345.1	294.9	267	227.4	202.9
550	100.1	118.5	113.9	160.9	139.3	338.2	440.1	478.7	473.5	442.5	543.3	458.9	370.7	360.2	1436	9999.9	9758	481.8	449.9	419.6	388.6	449.2	383.1	442.2	500.7	519.9	574.9	598.1	563.9	557.4	581.8	668	647.4	613.1	576.9	598.6	595.4	527.8	544	476	464	386.7	356.9	329.3	277.1	249	233	210.6	190.7
[truncated: 2 more columns]

## Sheet: Fig. 2A FTIR spectra
WM			2 min			5 min			15 min			30 min			60 min			FLA			Standard FA
Wavenumber (cm-1)	Transmittance (%)		Wavenumber (cm-1)	Transmittance (%)		Wavenumber (cm-1)	Transmittance (%)		Wavenumber (cm-1)	Transmittance (%)		Wavenumber (cm-1)	Transmittance (%)		Wavenumber (cm-1)	Transmittance (%)		Wavenumber (cm-1)	Transmittance (%)		Wavenumber (cm-1)	Transmittance (%)
599.753	60.6783		599.753	68.0367		599.753	72.2528		599.753	67.1507		599.753	57.51		599.753	61.5794		599.753	61.2712		599.763	96.7733
600.235	60.5122		600.235	67.8431		600.235	72.0171		600.235	66.8238		600.235	56.7866		600.235	60.9682		600.235	60.6423		600.245	93.9958
600.717	60.3508		600.717	67.6399		600.717	71.7691		600.717	66.4717		600.717	56.0333		600.717	60.3374		600.717	60.0419		600.727	93.8859
601.2	60.194		601.2	67.428		601.2	71.5078		601.2	66.0934		601.2	55.2515		601.2	59.6868		601.2	59.4674		601.209	92.7519
601.682	60.0416		601.682	67.2085		601.682	71.2322		601.682	65.6865		601.682	54.4425		601.682	59.0155		601.682	58.9104		601.691	92.3129
602.164	59.8949		602.164	66.9835		602.164	70.942		602.164	65.2511		602.164	53.6083		602.164	58.3233		602.164	58.3657		602.173	91.1866
602.646	59.7556		602.646	66.7546		602.646	70.6367		602.646	64.7858		602.646	52.7499		602.646	57.6096		602.646	57.8228		602.655	90.5105
603.128	59.6257		603.128	66.5234		603.128	70.3158		603.128	64.2907		603.128	51.8679		603.128	56.8743		603.128	57.275		603.138	89.4824
603.61	59.5062		603.61	66.29		603.61	69.9776		603.61	63.7642		603.61	50.9612		603.61	56.1164		603.61	56.7097		603.62	88.9576
604.092	59.3975		604.092	66.0541		604.092	69.6208		604.092	63.2048		604.092	50.0288		604.092	55.335		604.092	56.118		604.102	88.3054
604.574	59.2987		604.574	65.8144		604.574	69.2434		604.574	62.6099		604.574	49.0694		604.574	54.5285		604.574	55.4856		604.584	88.1254
605.057	59.2098		605.057	65.5696		605.057	68.8447		605.057	61.9778		605.057	48.0837		605.057	53.6959		605.057	54.8031		605.066	87.8461
605.539	59.1305		605.539	65.3181		605.539	68.4239		605.539	61.3056		605.539	47.0731		605.539	52.8355		605.539	54.0584		605.548	87.9101
606.021	59.0623		606.021	65.0587		606.021	67.9817		606.021	60.5924		606.021	46.0406		606.021	51.9462		606.021	53.246		606.03	87.8242
606.503	59.0068		606.503	64.789		606.503	67.5178		606.503	59.8358		606.503	44.9885		606.503	51.026		606.503	52.3584		606.513	87.9496
606.985	58.9657		606.985	64.5067		606.985	67.0328		606.985	59.034		606.985	43.9184		606.985	50.072		606.985	51.3944		606.995	87.8666
607.467	58.9395		607.467	64.2077		607.467	66.5255		607.467	58.1834		607.467	42.8291		607.467	49.0797		607.467	50.3501		607.477	87.8938
607.949	58.9283		607.949	63.8877		607.949	65.9948		607.949	57.2799		607.949	41.7189		607.949	48.0443		607.949	49.2258		607.959	87.6943
608.431	58.9303		608.431	63.5416		608.431	65.4389		608.431	56.3171		608.431	40.5849		608.431	46.96		608.431	48.0189		608.441	87.6026
608.913	58.9448		608.913	63.1656		608.913	64.8564		608.913	55.2881		608.913	39.426		608.913	45.8219		608.913	46.7308		608.923	87.3931
609.396	58.9704		609.396	62.7563		609.396	64.2458		609.396	54.1841		609.396	38.2435		609.396	44.6262		609.396	45.3615		609.405	87.4233
609.878	59.0071		609.878	62.3126		609.878	63.6065		609.878	52.9957		609.878	37.0428		609.878	43.3715		609.878	43.9161		609.887	87.5089
610.36	59.0545		610.36	61.8344		610.36	62.9382		610.36	51.7131		610.36	35.8325		610.36	42.059		610.36	42.4012		610.369	87.9194
610.842	59.1124		610.842	61.3239		610.842	62.2422		610.842	50.3283		610.842	34.6255		610.842	40.6949		610.842	40.8295		610.852	88.3684
611.324	59.1786		611.324	60.7849		611.324	61.5211		611.324	48.8379		611.324	33.4385		611.324	39.2916		611.324	39.2194		611.334	88.9537
611.806	59.2506		611.806	60.2239		611.806	60.7816		611.806	47.2465		611.806	32.2933		611.806	37.8699		611.806	37.5958		611.816	89.3186
612.288	59.3245		612.288	59.6499		612.288	60.0342		612.288	45.5713		612.288	31.2163		612.288	36.4601		612.288	35.9914		612.298	89.5388
612.77	59.3974		612.77	59.0752		612.77	59.2955		612.77	43.8418		612.77	30.2395		612.77	35.1009		612.77	34.4417		612.78	89.3658
613.253	59.467		613.253	58.5144		613.253	58.5858		613.253	42.1005		613.253	29.3979		613.253	33.8365		613.253	32.9854		613.262	88.9926
613.735	59.533		613.735	57.9838		613.735	57.9294		613.735	40.3969		613.735	28.7283		613.735	32.7121		613.735	31.6565		613.744	88.3028
614.217	59.5958		614.217	57.4997		614.217	57.351		614.217	38.7841		614.217	28.2645		614.217	31.7697		614.217	30.4861		614.226	87.5473
614.699	59.6566		614.699	57.0767		614.699	56.8743		614.699	37.3118		614.699	28.0362		614.699	31.0448		614.699	29.4958		614.709	86.6274
615.181	59.7152		615.181	56.7269		615.181	56.5189		615.181	36.0241		615.181	28.0654		615.181	30.564		615.181	28.7025		615.191	85.7535
615.663	59.7713		615.663	56.4597		615.663	56.3006		615.663	34.9554		615.663	28.3666		615.663	30.3452		615.663	28.1151		615.673	84.8123
616.145	59.8232		616.145	56.2807		616.145	56.2285		616.145	34.1312		616.145	28.9455		616.145	30.3973		616.145	27.7401		616.155	84.0366
616.627	59.8697		616.627	56.1934		616.627	56.307		616.627	33.5672		616.627	29.8001		616.627	30.7216		616.627	27.5801		616.637	83.3959
617.109	59.9096		617.109	56.1977		617.109	56.5339		617.109	33.2707		617.109	30.9199		617.109	31.3119		617.109	27.6376		617.119	83.1965
617.592	59.9432		617.592	56.2918		617.592	56.9026		617.592	33.2408		617.592	32.2869		617.592	32.1559		617.592	27.9139		617.601	83.416
618.074	59.9709		618.074	56.4703		618.074	57.4008		618.074	33.4694		618.074	33.8749		618.074	33.2345		618.074	28.4098		618.083	84.2111
618.556	59.9935		618.556	56.7256		618.556	58.0132		618.556	33.942		618.556	35.6521		618.556	34.5235		618.556	29.1242		618.566	85.3037
619.038	60.0109		619.038	57.0474		619.038	58.7214		619.038	34.6384		619.038	37.5811		619.038	35.9935		619.038	30.0538		619.048	86.5603
619.52	60.0228		619.52	57.4241		619.52	59.5071		619.52	35.5344		619.52	39.6235		619.52	37.6122		619.52	31.1929		619.53	87.5713
620.002	60.0277		620.002	57.8434		620.002	60.3516		620.002	36.6035		620.002	41.7415		620.002	39.3456		620.002	32.5322		620.012	88.2541
620.484	60.0251		620.484	58.2945		620.484	61.2388		620.484	37.8178		620.484	43.9014		620.484	41.1598		620.484	34.0608		620.494	88.4357
620.966	60.0143		620.966	58.7676		620.966	62.1538		620.966	39.1491		620.966	46.0739		620.966	43.0222		620.966	35.7645		620.976	88.3071
621.448	59.9961		621.448	59.2559		621.448	63.0837		621.448	40.5685		621.448	48.2356		621.448	44.9031		621.448	37.6279		621.458	87.9313
621.931	59.9708		621.931	59.754		621.931	64.0166		621.931	42.0472		621.931	50.3671		621.931	46.7765		621.931	39.6326		621.94	87.5987
622.413	59.9392		622.413	60.2588		622.413	64.9427		622.413	43.5572		622.413	52.4544		622.413	48.6231		622.413	41.7592		622.423	87.326
622.895	59.9001		622.895	60.7679		622.895	65.8533		622.895	45.0744		622.895	54.488		622.895	50.4314		622.895	43.9887		622.905	87.2399
623.377	59.8523		623.377	61.2809		623.377	66.7435		623.377	46.5809		623.377	56.4642		623.377	52.1989		623.377	46.3029		623.387	87.1777
623.859	59.7929		623.859	61.7978		623.859	67.611		623.859	48.0679		623.859	58.3841		623.859	53.9315		623.859	48.6894		623.869	87.1505
624.341	59.7202		624.341	62.3201		624.341	68.4575		624.341	49.5353		624.341	60.2532		624.341	55.6397		624.341	51.1362		624.351	87.0041
624.823	59.6322		624.823	62.8492		624.823	69.2863		624.823	50.9912		624.823	62.0787		624.823	57.3357		624.823	53.6383		624.833	86.8353
625.305	59.5291		625.305	63.3867		625.305	70.1021		625.305	52.4466		625.305	63.8673		625.305	59.0287		625.305	56.1855		625.315	86.6053
625.788	59.4108		625.788	63.9325		625.788	70.9077		625.788	53.9136		625.788	65.6219		625.788	60.722		625.788	58.7713		625.797	86.4725
626.27	59.2784		626.27	64.4856		626.27	71.7041		626.27	55.3991		626.27	67.3414		626.27	62.4124		626.27	61.3778		626.279	86.3818
626.752	59.132		626.752	65.0424		626.752	72.488		626.752	56.9046		626.752	69.0186		626.752	64.0894		626.752	63.9881		626.762	86.405
627.234	58.972		627.234	65.5981		627.234	73.2534		627.234	58.4228		627.234	70.6421		627.234	65.7372		627.234	66.5721		627.244	86.401
627.716	58.7986		627.716	66.1462		627.716	73.9904		627.716	59.939		627.716	72.1966		627.716	67.336		627.716	69.102		627.726	86.4015
628.198	58.6136		628.198	66.6804		628.198	74.6888		628.198	61.4308		628.198	73.6658		628.198	68.8649		628.198	71.5401		628.208	86.3037
628.68	58.4199		628.68	67.194		628.68	75.3376		628.68	62.872		628.68	75.0333		628.68	70.3034		628.68	73.8541		628.69	86.2184
629.162	58.2232		629.162	67.6813		629.162	75.9281		629.162	64.2335		629.162	76.2854		629.162	71.634		629.162	76.0065		629.172	86.1238
629.644	58.0298		629.644	68.1373		629.644	76.4539		629.644	65.4887		629.644	77.4117		629.644	72.8434		629.644	77.969		629.654	86.1537
630.127	57.8474		630.127	68.5585		630.127	76.9128		630.127	66.6155		630.127	78.4076		630.127	73.9242		630.127	79.7155		630.136	86.244
630.609	57.6823		630.609	68.9421		630.609	77.3061		630.609	67.6006		630.609	79.2738		630.609	74.8753		630.609	81.2341		630.619	86.4306
631.091	57.5404		631.091	69.2875		631.091	77.6395		631.091	68.4412		631.091	80.0172		631.091	75.7021		631.091	82.5234		631.101	86.5639
631.573	57.4255		631.573	69.5954		631.573	77.9206		631.573	69.1449		631.573	80.6495		631.573	76.4153		631.573	83.5979		631.583	86.6454
632.055	57.3414		632.055	69.8686		632.055	78.1593		632.055	69.7275		632.055	81.1858		632.055	77.0287		632.055	84.4818		632.065	86.5717
632.537	57.2902		632.537	70.1103		632.537	78.3644		632.537	70.2093		632.537	81.6416		632.537	77.5571		632.537	85.2063		632.547	86.4412
633.019	57.2747		633.019	70.3252		633.019	78.5442		633.019	70.6108		633.019	82.0315		633.019	78.0144		633.019	85.8015		633.029	86.2581
633.501	57.2956		633.501	70.5168		633.501	78.7042		633.501	70.9498		633.501	82.3669		633.501	78.4124		633.501	86.2931		633.511	86.1785
633.984	57.3533		633.984	70.6885		633.984	78.8484		633.984	71.2402		633.984	82.6565		633.984	78.7604		633.984	86.7004		633.994	86.1898
634.466	57.445		634.466	70.8421		634.466	78.9786		634.466	71.4914		634.466	82.9054		634.466	79.0654		634.466	87.0364		634.476	86.3585
634.948	57.5668		634.948	70.9791		634.948	79.0965		634.948	71.7102		634.948	83.1172		634.948	79.3333		634.948	87.3109		634.958	86.5632
635.43	57.7121		635.43	71.1001		635.43	79.2026		635.43	71.9008		635.43	83.2939		635.43	79.5683		635.43	87.5312		635.44	86.7892
635.912	57.8745		635.912	71.2061		635.912	79.2985		635.912	72.0676		635.912	83.4386		635.912	79.7745		635.912	87.7052		635.922	86.9092
636.394	58.0466		636.394	71.2978		636.394	79.3852		636.394	72.2139		636.394	83.5542		636.394	79.9551		636.394	87.8401		636.404	86.9644
636.876	58.223		636.876	71.377		636.876	79.4641		636.876	72.344		636.876	83.645		636.876	80.1135		636.876	87.9437		636.886	86.9199
637.358	58.398		637.358	71.4448		637.358	79.5355		637.358	72.4607		637.358	83.7152		637.358	80.2521		637.358	88.0222		637.368	86.8904
637.841	58.5675		637.841	71.5027		637.841	79.5994		637.841	72.567		637.841	83.7694		637.841	80.3731		637.841	88.0807		637.851	86.8661
638.323	58.727		638.323	71.5511		638.323	79.6547		638.323	72.664		638.323	83.8108		638.323	80.4781		638.323	88.1219		638.333	86.9257
638.805	58.8731		638.805	71.5909		638.805	79.7008		638.805	72.7527		638.805	83.8428		638.805	80.5687		638.805	88.148		638.815	86.9936
639.287	59.0024		639.287	71.6224		639.287	79.737		639.287	72.8327		639.287	83.8674		639.287	80.6463		639.287	88.1599		639.297	87.0882
639.769	59.1136		639.769	71.6467		639.769	79.7646		639.769	72.9046		639.769	83.8872		639.769	80.7132		639.769	88.1594		639.779	87.1154
640.251	59.2061		640.251	71.665		640.251	79.7851		640.251	72.9684		640.251	83.9042		640.251	80.7712		640.251	88.1488		640.261	87.1127
640.733	59.2818		640.733	71.6792		640.733	79.8016		640.733	73.0255		640.733	83.9208		640.733	80.8226		640.733	88.1316		640.743	87.0321
641.215	59.3425		641.215	71.6908		641.215	79.8163		641.215	73.0763		641.215	83.9388		641.215	80.8689		641.215	88.111		641.225	86.9475
641.697	59.3911		641.697	71.7014		641.697	79.8311		641.697	73.122		641.697	83.9595		641.697	80.9113		641.697	88.0901		641.707	86.8191
642.179	59.4288		642.179	71.7114		642.179	79.8456		642.179	73.1626		642.179	83.9829		642.179	80.9498		642.179	88.0708		642.19	86.698
642.662	59.4573		642.662	71.7213		642.662	79.8589		642.662	73.1984		642.662	84.0084		642.662	80.9843		642.662	88.0542		642.672	86.5138
643.144	59.4764		643.144	71.7305		643.144	79.8685		643.144	73.2289		643.144	84.0343		643.144	81.0147		643.144	88.0403		643.154	86.3013
643.626	59.4879		643.626	71.7394		643.626	79.8728		643.626	73.2547		643.626	84.0594		643.626	81.0416		643.626	88.0296		643.636	86.0106
644.108	59.4931		644.108	71.7476		644.108	79.8702		644.108	73.2759		644.108	84.0825		644.108	81.0659		644.108	88.0224		644.118	85.7241
644.59	59.4954		644.59	71.7561		644.59	79.8614		644.59	73.2941		644.59	84.1027		644.59	81.0894		644.59	88.0195		644.6	85.4466
645.072	59.4977		645.072	71.7648		645.072	79.8479		645.072	73.3101		645.072	84.1196		645.072	81.1133		645.072	88.0216		645.082	85.2895
645.554	59.5039		645.554	71.7741		645.554	79.8323		645.554	73.3252		645.554	84.1329		645.554	81.1385		645.554	88.0292		645.564	85.2435
646.036	59.5153		646.036	71.7832		646.036	79.8172		646.036	73.3397		646.036	84.1418		646.036	81.165		646.036	88.0414		646.047	85.3604
646.519	59.5336		646.519	71.7916		646.519	79.805		646.519	73.3541		646.519	84.146		646.519	81.1916		646.519	88.057		646.529	85.5559
647.001	59.5578		647.001	71.7977		647.001	79.7966		647.001	73.3681		647.001	84.145		647.001	81.217		647.001	88.0738		647.011	85.8206
647.483	59.5881		647.483	71.8009		647.483	79.7926		647.483	73.382		647.483	84.1387		647.483	81.2396		647.483	88.0898		647.493	86.0492
647.965	59.6235		647.965	71.8009		647.965	79.7917		647.965	73.3957		647.965	84.1273		647.965	81.2585		647.965	88.1027		647.975	86.2524
648.447	59.6651		648.447	71.7984		648.447	79.7928		648.447	73.4096		648.447	84.1117		648.447	81.2733		648.447	88.1107		648.457	86.3747
648.929	59.7132		648.929	71.7938		648.929	79.7934		648.929	73.4236		648.929	84.0922		648.929	81.284		648.929	88.112		648.939	86.4764
649.411	59.769		649.411	71.7884		649.411	79.7918		649.411	73.4377		649.411	84.0692		649.411	81.2906		649.411	88.1049		649.422	86.5342
649.893	59.8318		649.893	71.7823		649.893	79.7862		649.893	73.4505		649.893	84.0421		649.893	81.293		649.893	88.0871		649.904	86.6078
650.375	59.9009		650.375	71.7758		650.375	79.7758		650.375	73.4614		650.375	84.0107		650.375	81.2911		650.375	88.0573		650.386	86.6551
650.858	59.9734		650.858	71.7681		650.858	79.7603		650.858	73.469		650.858	83.9745		650.858	81.2843		650.858	88.0139		650.868	86.7134
651.34	60.0473		651.34	71.7593		651.34	79.7408		651.34	73.4734		651.34	83.934		651.34	81.273		651.34	87.9573		651.35	86.734
651.822	60.1197		651.822	71.7489		651.822	79.7186		651.822	73.4744		651.822	83.8905		651.822	81.2576		651.822	87.8886		651.832	86.7619
652.304	60.1895		652.304	71.7376		652.304	79.6951		652.304	73.4731		652.304	83.8461		652.304	81.2395		652.304	87.8106		652.314	86.7655
652.786	60.2548		652.786	71.7255		652.786	79.671		652.786	73.4703		652.786	83.8025		652.786	81.2202		652.786	87.7265		652.796	86.7979
653.268	60.3155		653.268	71.7137		653.268	79.6469		653.268	73.4666		653.268	83.7613		653.268	81.2016		653.268	87.6396		653.279	86.8205
653.75	60.37		653.75	71.7022		653.75	79.622		653.75	73.4616		653.75	83.7227		653.75	81.1851		653.75	87.5524		653.761	86.8618
654.232	60.418		654.232	71.6915		654.232	79.5961		654.232	73.4548		654.232	83.6859		654.232	81.1715		654.232	87.4671		654.243	86.8604
654.715	60.4575		654.715	71.6812		654.715	79.5683		654.715	73.4449		654.715	83.649		654.715	81.1613		654.715	87.385		654.725	86.8381
655.197	60.4886		655.197	71.6714		655.197	79.5396		655.197	73.4313		655.197	83.6107		655.197	81.1544		655.197	87.3076		655.207	86.7524
655.679	60.5108		655.679	71.6615		655.679	79.5108		655.679	73.4137		655.679	83.5698		655.679	81.15		655.679	87.2365		655.689	86.6602
656.161	60.526		656.161	71.6518		656.161	79.484		656.161	73.3928		656.161	83.5263		656.161	81.1477		656.161	87.174		656.171	86.5558
656.643	60.535		656.643	71.6415		656.643	79.461		656.643	73.3691		656.643	83.4812		656.643	81.1459		656.643	87.1217		656.653	86.5107
657.125	60.5403		657.125	71.6306		657.125	79.4432		657.125	73.3437		657.125	83.4363		657.125	81.1434		657.125	87.0812		657.135	86.5021
657.607	60.5421		657.607	71.6181		657.607	79.4308		657.607	73.3168		657.607	83.3932		657.607	81.1386		657.607	87.0528		657.618	86.5563
658.089	60.5414		658.089	71.6035		658.089	79.4235		658.089	73.2887		658.089	83.3538		658.089	81.13		658.089	87.036		658.1	86.6025
658.572	60.5372		658.572	71.5858		658.572	79.4195		658.572	73.2589		658.572	83.3186		658.572	81.1164		658.572	87.0291		658.582	86.6387
659.054	60.5299		659.054	71.5651		659.054	79.4172		659.054	73.2276		659.054	83.2881		659.054	81.0974		659.054	87.0305		659.064	86.6036
659.536	60.5187		659.536	71.5413		659.536	79.4142		659.536	73.1942		659.536	83.2617		659.536	81.0729		659.536	87.0377		659.546	86.5374
660.018	60.5051		660.018	71.5153		660.018	79.4086		660.018	73.1593		660.018	83.2385		660.018	81.0434		660.018	87.0489		660.028	86.4352
660.5	60.4895		660.5	71.4873		660.5	79.398		660.5	73.1227		660.5	83.217		660.5	81.009		660.5	87.0617		660.51	86.379
660.982	60.4743		660.982	71.4582		660.982	79.3803		660.982	73.0848		660.982	83.1961		660.982	80.97		660.982	87.0744		660.992	86.3731
661.464	60.4601		661.464	71.4275		661.464	79.3527		661.464	73.0449		661.464	83.174		661.464	80.9262		661.464	87.0845		661.475	86.4692
661.946	60.4482		661.946	71.3951		661.946	79.3135		661.946	73.0034		661.946	83.1495		661.946	80.8781		661.946	87.0905		661.957	86.6197
662.428	60.4367		662.428	71.3601		662.428	79.2615		662.428	72.96		662.428	83.122		662.428	80.8263		662.428	87.0907		662.439	86.8238
662.91	60.424		662.91	71.3227		662.91	79.1989		662.91	72.9163		662.91	83.0926		662.91	80.7728		662.91	87.085		662.921	87.006
663.393	60.4074		663.393	71.284		663.393	79.1289		663.393	72.8735		663.393	83.0643		663.393	80.7199		663.393	87.0741		663.403	87.1692
663.875	60.3877		663.875	71.2463		663.875	79.056		663.875	72.834		663.875	83.0412		663.875	80.6703		663.875	87.0596		663.885	87.2694
664.357	60.3659		664.357	71.2114		664.357	78.9829		664.357	72.7985		664.357	83.0253		664.357	80.626		664.357	87.0424		664.367	87.3458
664.839	60.3445		664.839	71.1807		664.839	78.9117		664.839	72.7674		664.839	83.017		664.839	80.588		664.839	87.0235		664.85	87.3812
665.321	60.323		665.321	71.1538		665.321	78.8426		665.321	72.7394		665.321	83.0133		665.321	80.5563		665.321	87.0027		665.332	87.4192
665.803	60.3017		665.803	71.1301		665.803	78.7758		665.803	72.7132		665.803	83.0104		665.803	80.5301		665.803	86.9798		665.814	87.428
666.285	60.2783		666.285	71.1082		666.285	78.711		666.285	72.6868		666.285	83.0044		666.285	80.508		666.285	86.954		666.296	87.4248
666.768	60.2521		666.768	71.0873		666.768	78.6488		666.768	72.6594		666.768	82.9928		666.768	80.4889		666.768	86.9256		666.778	87.3521
667.25	60.2217		667.25	71.0666		667.25	78.5902		667.25	72.6302		667.25	82.9744		667.25	80.472		667.25	86.895		667.26	87.2186
667.732	60.188		667.732	71.0462		667.732	78.537		667.732	72.5998		667.732	82.9504		667.732	80.4571		667.732	86.8634		667.742	87.0049
668.214	60.1509		668.214	71.0257		668.214	78.4909		668.214	72.5685		668.214	82.9223		668.214	80.4439		668.214	86.8321		668.224	86.8102
668.696	60.1122		668.696	71.0052		668.696	78.4535		668.696	72.5373		668.696	82.8924		668.696	80.4324		668.696	86.8024		668.707	86.6947
669.178	60.0714		669.178	70.9837		669.178	78.4245		669.178	72.5059		669.178	82.8617		669.178	80.4218		669.178	86.7744		669.189	86.729
669.66	60.0293		669.66	70.9606		669.66	78.4034		669.66	72.4745		669.66	82.8306		669.66	80.4111		669.66	86.7477		669.671	86.8531
670.142	59.9847		670.142	70.9343		670.142	78.3882		670.142	72.4423		670.142	82.7984		670.142	80.3987		670.142	86.7211		670.153	87.0407
670.624	59.9385		670.624	70.9043		670.624	78.3768		670.624	72.409		670.624	82.7642		670.624	80.3836		670.624	86.6936		670.635	87.2152
671.106	59.8907		671.106	70.8696		671.106	78.3671		671.106	72.374		671.106	82.7271		671.106	80.3646		671.106	86.664		671.117	87.378
671.589	59.8439		671.589	70.8308		671.589	78.3576		671.589	72.3378		671.589	82.687		671.589	80.3415		671.589	86.6322		671.599	87.4873
672.071	59.8001		672.071	70.7883		672.071	78.3466		672.071	72.3001		672.071	82.6437		672.071	80.3144		672.071	86.5984		672.081	87.5712
672.553	59.7622		672.553	70.7431		672.553	78.3332		672.553	72.2614		672.553	82.5978		672.553	80.2841		672.553	86.563		672.563	87.6088
673.035	59.7305		673.035	70.6958		673.035	78.3162		673.035	72.2216		673.035	82.5492		673.035	80.2515		673.035	86.5266		673.046	87.6423
673.517	59.7048		673.517	70.6474		673.517	78.2957		673.517	72.1812		673.517	82.4988		673.517	80.2178		673.517	86.4897		673.528	87.6596
673.999	59.6817		673.999	70.5988		673.999	78.2725		673.999	72.1408		673.999	82.4476		673.999	80.1839		673.999	86.4528		674.01	87.7029
674.481	59.6599		674.481	70.5523		674.481	78.2488		674.481	72.1022		674.481	82.3985		674.481	80.151		674.481	86.4169		674.492	87.752
674.963	59.6387		674.963	70.5097		674.963	78.2254		674.963	72.0668		674.963	82.3542		674.963	80.1193		674.963	86.3824		674.974	87.8334
675.446	59.6209		675.446	70.4734		675.446	78.2031		675.446	72.0364		675.446	82.3165		675.446	80.0892		675.446	86.3501		675.456	87.9094
675.928	59.6079		675.928	70.4438		675.928	78.181		675.928	72.0112		675.928	82.2851		675.928	80.0601		675.928	86.3202		675.938	87.9889
676.41	59.6018		676.41	70.4211		676.41	78.1585		676.41	71.9917		676.41	82.2584		676.41	80.0316		676.41	86.2926		676.42	88.024
676.892	59.6019		676.892	70.4041		676.892	78.1345		676.892	71.9766		676.892	82.2344		676.892	80.0034		676.892	86.2669		676.903	88.0223
677.374	59.6087		677.374	70.3921		677.374	78.1088		677.374	71.9649		677.374	82.2111		677.374	79.9752		677.374	86.2423		677.385	87.9484
677.856	59.6204		677.856	70.3834		677.856	78.0809		677.856	71.9546		677.856	82.1872		677.856	79.9473		677.856	86.2181		677.867	87.8322
678.338	59.6373		678.338	70.3774		678.338	78.0514		678.338	71.9447		678.338	82.1625		678.338	79.9205		678.338	86.194		678.349	87.6656
678.82	59.6583		678.82	70.3727		678.82	78.0207		678.82	71.9341		678.82	82.1375		678.82	79.8955		678.82	86.1696		678.831	87.5025
679.303	59.6845		679.303	70.3692		679.303	77.99		679.303	71.923		679.303	82.1137		679.303	79.8735		679.303	86.1457		679.313	87.3489
679.785	59.7156		679.785	70.3658		679.785	77.9598		679.785	71.9115		679.785	82.0924		679.785	79.8548		679.785	86.1225		679.795	87.2559
680.267	59.7527		680.267	70.3623		680.267	77.9309		680.267	71.8999		680.267	82.0747		680.267	79.8391		680.267	86.1007		680.278	87.2118
680.749	59.7945		680.749	70.3573		680.749	77.9031		680.749	71.8881		680.749	82.0607		680.749	79.825		680.749	86.0796		680.76	87.2403
681.231	59.8411		681.231	70.3498		681.231	77.8767		681.231	71.8758		681.231	82.05		681.231	79.8107		681.231	86.0589		681.242	87.3009
681.713	59.8906		681.713	70.3384		681.713	77.8515		681.713	71.8623		681.713	82.0412		681.713	79.7942		681.713	86.0374		681.724	87.3981
682.195	59.9429		682.195	70.3225		682.195	77.8284		682.195	71.8474		682.195	82.0329		682.195	79.7743		682.195	86.0146		682.206	87.4874
682.677	59.997		682.677	70.3016		682.677	77.8077		682.677	71.8302		682.677	82.0237		682.677	79.7505		682.677	85.9903		682.688	87.5814
683.159	60.0541		683.159	70.2762		683.159	77.7904		683.159	71.811		683.159	82.0124		683.159	79.723		683.159	85.9649		683.17	87.6507
683.641	60.1139		683.641	70.2465		683.641	77.776		683.641	71.7891		683.641	81.9979		683.641	79.6928		683.641	85.9391		683.652	87.7207
684.124	60.1771		684.124	70.2133		684.124	77.7636		684.124	71.764		684.124	81.9796		684.124	79.661		684.124	85.9138		684.135	87.7697
684.606	60.242		684.606	70.1766		684.606	77.7509		684.606	71.7347		684.606	81.9565		684.606	79.6281		684.606	85.8888		684.617	87.8238
685.088	60.3075		685.088	70.137		685.088	77.7359		685.088	71.7003		685.088	81.9279		685.088	79.5944		685.088	85.8645		685.099	87.8602
685.57	60.3706		685.57	70.0946		685.57	77.7161		685.57	71.6601		685.57	81.8929		685.57	79.5596		685.57	85.8401		685.581	87.9041
686.052	60.4302		686.052	70.0501		686.052	77.6909		686.052	71.6144		686.052	81.8517		686.052	79.5233		686.052	85.8156		686.063	87.9345
686.534	60.4845		686.534	70.0039		686.534	77.6598		686.534	71.5638		686.534	81.804		686.534	79.4851		686.534	85.791		686.545	87.9795
687.016	60.5342		687.016	69.9572		687.016	77.6239		687.016	71.5099		687.016	81.7501		687.016	79.4449		687.016	85.7669		687.027	88.0206
687.499	60.5792		687.499	69.9101		687.499	77.5843		687.499	71.4538		687.499	81.6901		687.499	79.4025		687.499	85.7438		687.509	88.0829
687.981	60.621		687.981	69.8632		687.981	77.5419		687.981	71.3966		687.981	81.624		687.981	79.3582		687.981	85.7223		687.991	88.1412
688.463	60.659		688.463	69.8157		688.463	77.4967		688.463	71.338		688.463	81.5517		688.463	79.312		688.463	85.702		688.474	88.2125
688.945	60.6938		688.945	69.7674		688.945	77.4486		688.945	71.278		688.945	81.4734		688.945	79.2644		688.945	85.6829		688.956	88.2679
689.427	60.7234		689.427	69.7176		689.427	77.3966		689.427	71.2155		689.427	81.3893		689.427	79.216		689.427	85.6641		689.438	88.3259
689.909	60.7478		689.909	69.6665		689.909	77.3408		689.909	71.1506		689.909	81.3011		689.909	79.1675		689.909	85.6451		689.92	88.3642
690.391	60.7651		690.391	69.614		690.391	77.2814		690.391	71.0835		690.391	81.2105		690.391	79.1199		690.391	85.6257		690.402	88.4071
690.873	60.7758		690.873	69.5614		690.873	77.2202		690.873	71.0158		690.873	81.1203		690.873	79.0739		690.873	85.6061		690.884	88.434
691.355	60.7784		691.355	69.5091		691.355	77.159		691.355	70.9487		691.355	81.0329		691.355	79.03		691.355	85.5864		691.366	88.4623
691.837	60.7735		691.837	69.4583		691.837	77.1003		691.837	70.8843		691.837	80.9507		691.837	78.9881		691.837	85.5669		691.848	88.46
692.32	60.7596		692.32	69.4089		692.32	77.0459		692.32	70.8235		692.32	80.8749		692.32	78.9478		692.32	85.5469		692.331	88.4348
692.802	60.7368		692.802	69.3614		692.802	76.9972		692.802	70.7674		692.802	80.8068		692.802	78.9088		692.802	85.5263		692.813	88.3533
693.284	60.7038		693.284	69.3154		693.284	76.9548		693.284	70.7158		693.284	80.7467		693.284	78.8708		693.284	85.5038		693.295	88.234
693.766	60.6618		693.766	69.2715		693.766	76.9188		693.766	70.669		693.766	80.6952		693.766	78.8342		693.766	85.4793		693.777	88.0646
694.248	60.6109		694.248	69.2301		694.248	76.8884		694.248	70.6266		694.248	80.6526		694.248	78.7997		694.248	85.4524		694.259	87.8848
694.73	60.5536		694.73	69.1923		694.73	76.8631		694.73	70.5889		694.73	80.6196		694.73	78.7685		694.73	85.4237		694.741	87.6962
695.212	60.491		695.212	69.159		695.212	76.8415		695.212	70.5556		695.212	80.5961		695.212	78.7408		695.212	85.3935		695.223	87.5386
695.694	60.4254		695.694	69.131		695.694	76.8229		695.694	70.5272		695.694	80.582		695.694	78.7169		695.694	85.3625		695.705	87.3986
696.177	60.3565		696.177	69.1083		696.177	76.8062		696.177	70.5032		696.177	80.5762		696.177	78.6961		696.177	85.3307		696.188	87.294
696.659	60.2855		696.659	69.091		696.659	76.7915		696.659	70.4842		696.659	80.5773		696.659	78.6773		696.659	85.2985		696.67	87.1914
697.141	60.2113		697.141	69.0785		697.141	76.7788		697.141	70.4705		697.141	80.5836		697.141	78.6595		697.141	85.2656		697.152	87.0994
697.623	60.135		697.623	69.0708		697.623	76.7695		697.623	70.4631		697.623	80.5939		697.623	78.6423		697.623	85.2323		697.634	86.9913
698.105	60.0566		698.105	69.0674		698.105	76.7651		698.105	70.4628		698.105	80.6068		698.105	78.626		698.105	85.1993		698.116	86.8894
698.587	59.979		698.587	69.0691		698.587	76.7673		698.587	70.4708		698.587	80.6216		698.587	78.6114		698.587	85.1676		698.598	86.7818
699.069	59.9033		699.069	69.0757		699.069	76.7772		699.069	70.4871		699.069	80.637		699.069	78.5996		699.069	85.138		699.08	86.6968
699.551	59.8325		699.551	69.0878		699.551	76.7953		699.551	70.5115		699.551	80.6523		699.551	78.5914		699.551	85.1111		699.562	86.6167
700.034	59.7667		700.034	69.105		700.034	76.8208		700.034	70.542		700.034	80.6659		700.034	78.5866		700.034	85.0869		700.045	86.5563
700.516	59.7072		700.516	69.1273		700.516	76.8527		700.516	70.5766		700.516	80.6768		700.516	78.585		700.516	85.065		700.527	86.486
700.998	59.6523		700.998	69.1541		700.998	76.8894		700.998	70.6128		700.998	80.684		700.998	78.5855		700.998	85.0444		701.009	86.4183
701.48	59.6021		701.48	69.1854		701.48	76.9302		701.48	70.6487		701.48	80.6874		701.48	78.5876		701.48	85.0248		701.491	86.3342
701.962	59.5547		701.962	69.2209		701.962	76.974		701.962	70.6829		701.962	80.6877		701.962	78.5908		701.962	85.0057		701.973	86.2653
702.444	59.5108		702.444	69.2605		702.444	77.021		702.444	70.7148		702.444	80.6862		702.444	78.5954		702.444	84.9878		702.455	86.2104
702.926	59.4692		702.926	69.3034		702.926	77.0707		702.926	70.744		702.926	80.6845		702.926	78.6018		702.926	84.9711		702.937	86.2064
703.408	59.4307		703.408	69.3489		703.408	77.1225		703.408	70.7703		703.408	80.6842		703.408	78.6104		703.408	84.9565		703.419	86.243
703.89	59.3939		703.89	69.3953		703.89	77.175		703.89	70.7929		703.89	80.6864		703.89	78.6214		703.89	84.9437		703.902	86.3351
704.373	59.3588		704.373	69.441		704.373	77.2266		704.373	70.8117		704.373	80.6922		704.373	78.6347		704.373	84.9328		704.384	86.4487
704.855	59.3236		704.855	69.4842		704.855	77.2749		704.855	70.826		704.855	80.7019		704.855	78.6495		704.855	84.9229		704.866	86.5836
705.337	59.2882		705.337	69.5241		705.337	77.3182		705.337	70.8365		705.337	80.7161		705.337	78.6653		705.337	84.9141		705.348	86.7078
705.819	59.2515		705.819	69.5597		705.819	77.3549		705.819	70.8439		705.819	80.7349		705.819	78.6813		705.819	84.9062		705.83	86.8371
706.301	59.2147		706.301	69.5913		706.301	77.3843		706.301	70.8502		706.301	80.7581		706.301	78.697		706.301	84.9		706.312	86.96
706.783	59.1776		706.783	69.6186		706.783	77.4062		706.783	70.8569		706.783	80.7849		706.783	78.7116		706.783	84.8959		706.794	87.1072
707.265	59.1416		707.265	69.6422		707.265	77.421		707.265	70.8657		707.265	80.8137		707.265	78.7246		707.265	84.8948		707.276	87.2694
707.747	59.1064		707.747	69.6615		707.747	77.429		707.747	70.8768		707.747	80.8419		707.747	78.7351		707.747	84.8966		707.759	87.465
708.23	59.073		708.23	69.6768		708.23	77.4311		708.23	70.8902		708.23	80.8666		708.23	78.7425		708.23	84.9013		708.241	87.6676
708.712	59.0406		708.712	69.6876		708.712	77.4277		708.712	70.9046		708.712	80.8848		708.712	78.7461		708.712	84.9082		708.723	87.8811
709.194	59.0108		709.194	69.6944		709.194	77.4201		709.194	70.9191		709.194	80.8941		709.194	78.7459		709.194	84.9171		709.205	88.0743
709.676	58.9841		709.676	69.6972		709.676	77.4085		709.676	70.9319		709.676	80.8927		709.676	78.7417		709.676	84.9273		709.687	88.2572
710.158	58.9634		710.158	69.6973		710.158	77.3939		710.158	70.9423		710.158	80.8799		710.158	78.7341		710.158	84.9391		710.169	88.4111
710.64	58.95		710.64	69.6948		710.64	77.3762		710.64	70.9489		710.64	80.8559		710.64	78.723		710.64	84.9523		710.651	88.5544
711.122	58.9466		711.122	69.6908		711.122	77.3555		711.122	70.9507		711.122	80.8215		711.122	78.7086		711.122	84.9668		711.133	88.672
711.604	58.9532		711.604	69.6853		711.604	77.3309		711.604	70.9463		711.604	80.7777		711.604	78.6903		711.604	84.9819		711.615	88.7787
712.086	58.9703		712.086	69.6789		712.086	77.3022		712.086	70.9348		712.086	80.7262		712.086	78.6681		712.086	84.9968		712.098	88.8525
712.568	58.9956		712.568	69.6712		712.568	77.2689		712.568	70.9148		712.568	80.6688		712.568	78.6416		712.568	85.0104		712.58	88.9059
713.051	59.0283		713.051	69.663		713.051	77.2315		713.051	70.8864		713.051	80.6082		713.051	78.6114		713.051	85.0224		713.062	88.9213
713.533	59.0655		713.533	69.6543		713.533	77.1906		713.533	70.8497		713.533	80.5468		713.533	78.5781		713.533	85.0324		713.544	88.9213
714.015	59.1063		714.015	69.646		714.015	77.1479		714.015	70.8066		714.015	80.4877		714.015	78.5432		714.015	85.0413		714.026	88.9007
714.497	59.1482		714.497	69.6379		714.497	77.105		714.497	70.7591		714.497	80.4337		714.497	78.508		714.497	85.0494		714.508	88.8886
714.979	59.1906		714.979	69.6306		714.979	77.064		714.979	70.7102		714.979	80.3875		714.979	78.4741		714.979	85.0579		714.99	88.8775
715.461	59.2308		715.461	69.624		715.461	77.0267		715.461	70.6628		715.461	80.3514		715.461	78.4424		715.461	85.0669		715.472	88.8855
715.943	59.2683		715.943	69.6187		715.943	76.9955		715.943	70.6205		715.943	80.3276		715.943	78.4141		715.943	85.0766		715.955	88.8913
716.426	59.3011		716.426	69.6152		716.426	76.9724		716.426	70.5859		716.426	80.3179		716.426	78.3901		716.426	85.0862		716.437	88.9026
716.908	59.3295		716.908	69.6151		716.908	76.9602		716.908	70.5625		716.908	80.324		716.908	78.3717		716.908	85.0955		716.919	88.8972
717.39	59.3531		717.39	69.62		717.39	76.9613		717.39	70.5527		717.39	80.347		717.39	78.3603		717.39	85.104		717.401	88.8915
717.872	59.3741		717.872	69.632		717.872	76.9784		717.872	70.5588		717.872	80.3873		717.872	78.3575		717.872	85.1119		717.883	88.8763
718.354	59.3929		718.354	69.6526		718.354	77.0134		718.354	70.5817		718.354	80.4443		718.354	78.3643		718.354	85.1189		718.365	88.8785
718.836	59.4122		718.836	69.6834		718.836	77.0675		718.836	70.6218		718.836	80.5166		718.836	78.3813		718.836	85.1253		718.847	88.8928
719.318	59.4317		719.318	69.7244		719.318	77.1407		719.318	70.6779		719.318	80.602		719.318	78.408		719.318	85.1309		719.33	88.9389
719.8	59.453		719.8	69.7758		719.8	77.2323		719.8	70.7484		719.8	80.6978		719.8	78.4434		719.8	85.1354		719.812	88.9985
720.282	59.4751		720.282	69.8368		720.282	77.3404		720.282	70.831		720.282	80.8016		720.282	78.4862		720.282	85.1383		720.294	89.0782
720.764	59.4993		720.764	69.9072		720.764	77.4628		720.764	70.9237		720.764	80.9116		720.764	78.5354		720.764	85.1397		720.776	89.1516
721.247	59.5251		721.247	69.986		721.247	77.5966		721.247	71.0242		721.247	81.0264		721.247	78.5901		721.247	85.1397		721.258	89.2261
721.729	59.5544		721.729	70.0729		721.729	77.7388		721.729	71.1312		721.729	81.1448		721.729	78.6502		721.729	85.139		721.74	89.2825
722.211	59.587		722.211	70.1662		722.211	77.8856		722.211	71.2424		722.211	81.2654		722.211	78.7155		722.211	85.1381		722.222	89.3351
722.693	59.624		722.693	70.2649		722.693	78.0336		722.693	71.3564		722.693	81.3862		722.693	78.7856		722.693	85.1375		722.704	89.3696
723.175	59.664		723.175	70.3665		723.175	78.1792		723.175	71.4708		723.175	81.5044		723.175	78.8598		723.175	85.1372		723.187	89.401
723.657	59.7062		723.657	70.4689		723.657	78.3191		723.657	71.5842		723.657	81.617		723.657	78.9364		723.657	85.1371		723.669	89.4139
724.139	59.7476		724.139	70.5698		724.139	78.4508		724.139	71.6946		724.139	81.7211		724.139	79.0136		724.139	85.1363		724.151	89.4244
724.621	59.7874		724.621	70.6678		724.621	78.5731		724.621	71.8014		724.621	81.8146		724.621	79.0892		724.621	85.1348		724.633	89.4242
725.104	59.8232		725.104	70.7615		725.104	78.6849		725.104	71.9041		725.104	81.8962		725.104	79.1614		725.104	85.1323		725.115	89.4406
725.586	59.8559		725.586	70.8509		725.586	78.7868		725.586	72.0037		725.586	81.966		725.586	79.2292		725.586	85.1295		725.597	89.4755
726.068	59.8851		726.068	70.9358		726.068	78.8791		726.068	72.1006		726.068	82.0249		726.068	79.2921		726.068	85.1267		726.079	89.5592
726.55	59.9131		726.55	71.0166		726.55	78.9629		726.55	72.1958		726.55	82.0743		726.55	79.3506		726.55	85.1246		726.561	89.6869
727.032	59.9399		727.032	71.0935		727.032	79.0389		727.032	72.2898		727.032	82.1162		727.032	79.4053		727.032	85.1229		727.043	89.8717
727.514	59.9678		727.514	71.1673		727.514	79.1085		727.514	72.3832		727.514	82.1526		727.514	79.4575		727.514	85.1214		727.526	90.0877
727.996	59.9963		727.996	71.2382		727.996	79.1729		727.996	72.4757		727.996	82.1855		727.996	79.5082		727.996	85.1192		728.008	90.3317
728.478	60.0274		728.478	71.3077		728.478	79.2339		728.478	72.5682		728.478	82.2172		728.478	79.5587		728.478	85.1159		728.49	90.5718
728.961	60.0604		728.961	71.3766		728.961	79.2929		728.961	72.6606		728.961	82.2498		728.961	79.6095		728.961	85.111		728.972	90.8101
729.443	60.097		729.443	71.4464		729.443	79.3514		729.443	72.7536		729.443	82.2852		729.443	79.6615		729.443	85.105		729.454	91.0293
729.925	60.1363		729.925	71.5177		729.925	79.4103		729.925	72.8471		729.925	82.3246		729.925	79.7144		729.925	85.0978		729.936	91.2472
730.407	60.1791		730.407	71.5912		730.407	79.47		730.407	72.9408		730.407	82.3689		730.407	79.7682		730.407	85.0904		730.418	91.4572
730.889	60.2233		730.889	71.6664		730.889	79.5302		730.889	73.0338		730.889	82.4182		730.889	79.8223		730.889	85.0825		730.9	91.6789
731.371	60.2687		731.371	71.7433		731.371	79.5909		731.371	73.1254		731.371	82.4721		731.371	79.8764		731.371	85.0743		731.383	91.901
731.853	60.3124		731.853	71.8207		731.853	79.6514		731.853	73.214		731.853	82.5297		731.853	79.93		731.853	85.0653		731.865	92.1335
732.335	60.3543		732.335	71.8983		732.335	79.712		732.335	73.2993		732.335	82.5901		732.335	79.9836		732.335	85.0554		732.347	92.3567
732.817	60.3927		732.817	71.9751		732.817	79.7726		732.817	73.3804		732.817	82.6518		732.817	80.0375		732.817	85.0445		732.829	92.5758
733.3	60.4284		733.3	72.0509		733.3	79.8338		733.3	73.4574		733.3	82.7134		733.3	80.0921		733.3	85.033		733.311	92.7709
733.782	60.4604		733.782	72.1245		733.782	79.8955		733.782	73.53		733.782	82.7727		733.782	80.1473		733.782	85.0214		733.793	92.9476
734.264	60.4899		734.264	72.1954		734.264	79.9579		734.264	73.5985		734.264	82.8274		734.264	80.2028		734.264	85.0102		734.275	93.0887
734.746	60.5154		734.746	72.2623		734.746	80.0204		734.746	73.6625		734.746	82.8752		734.746	80.2573		734.746	84.9996		734.758	93.201
735.228	60.5373		735.228	72.3245		735.228	80.0827		735.228	73.7223		735.228	82.914		735.228	80.3094		735.228	84.9896		735.24	93.2685
735.71	60.5538		735.71	72.3811		735.71	80.144		735.71	73.7778		735.71	82.9429		735.71	80.3576		735.71	84.9798		735.722	93.303
736.192	60.5658		736.192	72.4326		736.192	80.204		736.192	73.8298		736.192	82.9621		736.192	80.401		736.192	84.9703		736.204	93.2957
736.674	60.5728		736.674	72.4789		736.674	80.262		736.674	73.879		736.674	82.9731		736.674	80.4391		736.674	84.961		736.686	93.2685
737.157	60.5771		737.157	72.5212		737.157	80.3177		737.157	73.9267		737.157	82.9782		737.157	80.4725		737.157	84.9526		737.168	93.2229
737.639	60.5794		737.639	72.56		737.639	80.3701		737.639	73.9734		737.639	82.9799		737.639	80.5019		737.639	84.9455		737.65	93.1859
738.121	60.5824		738.121	72.596		738.121	80.4185		738.121	74.02		738.121	82.9805		738.121	80.5286		738.121	84.9406		738.132	93.1574
738.603	60.586		738.603	72.6293		738.603	80.462		738.603	74.0665		738.603	82.9815		738.603	80.5533		738.603	84.9379		738.615	93.1544
739.085	60.5915		739.085	72.6604		739.085	80.5002		739.085	74.1133		739.085	82.9836		739.085	80.577		739.085	84.9373		739.097	93.1619
739.567	60.5977		739.567	72.6893		739.567	80.533		739.567	74.1601		739.567	82.9868		739.567	80.5997		739.567	84.9383		739.579	93.183
740.049	60.6053		740.049	72.7167		740.049	80.561		740.049	74.2073		740.049	82.9909		740.049	80.6217		740.049	84.9403		740.061	93.1948
740.531	60.6129		740.531	72.743		740.531	80.5853		740.531	74.2549		740.531	82.9954		740.531	80.6428		740.531	84.9428		740.543	93.2008
741.013	60.6215		741.013	72.7691		741.013	80.6071		741.013	74.3033		741.013	83.0001		741.013	80.663		741.013	84.9457		741.025	93.1868
741.495	60.6303		741.495	72.795		741.495	80.6272		741.495	74.3523		741.495	83.0051		741.495	80.6821		741.495	84.9487		741.507	93.1675
741.978	60.6404		741.978	72.8212		741.978	80.6464		741.978	74.4018		741.978	83.0105		741.978	80.7003		741.978	84.9518		741.989	93.1394
742.46	60.6505		742.46	72.8472		742.46	80.6648		742.46	74.4507		742.46	83.017		742.46	80.7175		742.46	84.9546		742.471	93.1222
742.942	60.6612		742.942	72.873		742.942	80.6827		742.942	74.4986		742.942	83.0253		742.942	80.7343		742.942	84.9569		742.954	93.1103
743.424	60.671		743.424	72.8982		743.424	80.7002		743.424	74.5445		743.424	83.0365		743.424	80.7509		743.424	84.958		743.436	93.1166
743.906	60.6806		743.906	72.9229		743.906	80.718		743.906	74.5881		743.906	83.0516		743.906	80.7681		743.906	84.9576		743.918	93.128
744.388	60.6891		744.388	72.9471		744.388	80.7369		744.388	74.629		744.388	83.0712		744.388	80.7863		744.388	84.9555		744.4	93.1522
744.87	60.6982		744.87	72.9712		744.87	80.758		744.87	74.6675		744.87	83.0956		744.87	80.8061		744.87	84.9522		744.882	93.1758
745.352	60.7072		745.352	72.9948		745.352	80.7816		745.352	74.7034		745.352	83.1239		745.352	80.8275		745.352	84.9479		745.364	93.2098
745.835	60.7176		745.835	73.0178		745.835	80.808		745.835	74.7369		745.835	83.1548		745.835	80.8502		745.835	84.9433		745.846	93.2449
746.317	60.7283		746.317	73.0392		746.317	80.8364		746.317	74.7678		746.317	83.1859		746.317	80.8734		746.317	84.9386		746.328	93.2953
746.799	60.7401		746.799	73.0584		746.799	80.8656		746.799	74.7962		746.799	83.2152		746.799	80.8962		746.799	84.9342		746.811	93.3508
747.281	60.7513		747.281	73.0745		747.281	80.8939		747.281	74.8221		747.281	83.2411		747.281	80.9176		747.281	84.9301		747.293	93.4211
747.763	60.7629		747.763	73.0873		747.763	80.9201		747.763	74.8464		747.763	83.2629		747.763	80.937		747.763	84.9268		747.775	93.489
748.245	60.7744		748.245	73.0966		748.245	80.9423		748.245	74.8692		748.245	83.2806		748.245	80.9536		748.245	84.9243		748.257	93.5571
748.727	60.7875		748.727	73.1029		748.727	80.9598		748.727	74.8915		748.727	83.2952		748.727	80.9674		748.727	84.9233		748.739	93.6039
749.209	60.802		749.209	73.1058		749.209	80.9714		749.209	74.9133		749.209	83.3074		749.209	80.9778		749.209	84.9241		749.221	93.6305
749.692	60.8195		749.692	73.1056		749.692	80.9769		749.692	74.9347		749.692	83.318		749.692	80.9845		749.692	84.9268		749.703	93.6191
750.174	60.8385		750.174	73.1014		750.174	80.9759		750.174	74.9548		750.174	83.3269		750.174	80.9867		750.174	84.931		750.186	93.5781
750.656	60.8593		750.656	73.0928		750.656	80.9688		750.656	74.9731		750.656	83.3338		750.656	80.9835		750.656	84.9364		750.668	93.4997
751.138	60.8794		751.138	73.0788		751.138	80.9563		751.138	74.9886		751.138	83.3376		751.138	80.9738		751.138	84.9419		751.15	93.4027
751.62	60.899		751.62	73.0592		751.62	80.9394		751.62	75.0012		751.62	83.3381		751.62	80.9568		751.62	84.9472		751.632	93.288
752.102	60.9161		752.102	73.0334		752.102	80.919		752.102	75.0104		752.102	83.3349		752.102	80.9319		752.102	84.9518		752.114	93.18
752.584	60.932		752.584	73.0018		752.584	80.8962		752.584	75.0164		752.584	83.3285		752.584	80.899		752.584	84.9559		752.596	93.0806
753.066	60.9457		753.066	72.9642		753.066	80.8713		753.066	75.0187		753.066	83.3198		753.066	80.8581		753.066	84.9594		753.078	93.0099
753.548	60.9587		753.548	72.9211		753.548	80.8448		753.548	75.0173		753.548	83.31		753.548	80.81		753.548	84.9628		753.56	92.961
754.031	60.9697		754.031	72.8723		754.031	80.8166		754.031	75.0115		754.031	83.3002		754.031	80.7554		754.031	84.9659		754.043	92.9423
754.513	60.9792		754.513	72.8187		754.513	80.7875		754.513	75.001		754.513	83.2915		754.513	80.696		754.513	84.9684		754.525	92.9355
754.995	60.9853		754.995	72.7603		754.995	80.7578		754.995	74.9855		754.995	83.2844		754.995	80.633		754.995	84.9701		755.007	92.94
755.477	60.9885		755.477	72.6986		755.477	80.7286		755.477	74.9657		755.477	83.2791		755.477	80.5684		755.477	84.9709		755.489	92.9343
755.959	60.9872		755.959	72.6345		755.959	80.7008		755.959	74.9423		755.959	83.2753		755.959	80.504		755.959	84.9708		755.971	92.9195
756.441	60.9828		756.441	72.5699		756.441	80.6752		756.441	74.9167		756.441	83.2722		756.441	80.4415		756.441	84.9706		756.453	92.8812
756.923	60.9745		756.923	72.5059		756.923	80.6517		756.923	74.8899		756.923	83.2688		756.923	80.3823		756.923	84.9706		756.935	92.8306
757.405	60.964		757.405	72.4445		757.405	80.6299		757.405	74.8633		757.405	83.2641		757.405	80.3276		757.405	84.9717		757.417	92.7623
757.888	60.9505		757.888	72.3863		757.888	80.6086		757.888	74.8372		757.888	83.2571		757.888	80.278		757.888	84.9736		757.899	92.6943
758.37	60.9352		758.37	72.333		758.37	80.587		758.37	74.8123		758.37	83.2474		758.37	80.2342		758.37	84.9766		758.382	92.6227
758.852	60.9166		758.852	72.2852		758.852	80.5641		758.852	74.7887		758.852	83.2353		758.852	80.1966		758.852	84.9799		758.864	92.5617
759.334	60.8959		759.334	72.2443		759.334	80.5401		759.334	74.7673		759.334	83.2217		759.334	80.1658		759.334	84.983		759.346	92.5007
759.816	60.8721		759.816	72.2108		759.816	80.5156		759.816	74.7485		759.816	83.2078		759.816	80.1423		759.816	84.9853		759.828	92.4452
760.298	60.8467		760.298	72.1856		760.298	80.4918		760.298	74.7333		760.298	83.1949		760.298	80.1263		760.298	84.9866		760.31	92.3786
760.78	60.819		760.78	72.1686		760.78	80.4694		760.78	74.7221		760.78	83.1838		760.78	80.1178		760.78	84.9863		760.792	92.3052
761.262	60.7903		761.262	72.1597		761.262	80.4495		761.262	74.7154		761.262	83.1748		761.262	80.1163		761.262	84.9844		761.274	92.2135
761.744	60.7591		761.744	72.1578		761.744	80.432		761.744	74.7128		761.744	83.1674		761.744	80.1209		761.744	84.9803		761.756	92.1184
762.227	60.7259		762.227	72.1622		762.227	80.4168		762.227	74.7145		762.227	83.1611		762.227	80.1307		762.227	84.9738		762.239	92.0209
762.709	60.6889		762.709	72.1718		762.709	80.4035		762.709	74.7197		762.709	83.1555		762.709	80.1445		762.709	84.9645		762.721	91.9456
763.191	60.6488		763.191	72.1862		763.191	80.3921		763.191	74.7288		763.191	83.1507		763.191	80.1619		763.191	84.9524		763.203	91.8958
763.673	60.6046		763.673	72.205		763.673	80.3825		763.673	74.7416		763.673	83.1471		763.673	80.1829		763.673	84.9375		763.685	91.8889
764.155	60.558		764.155	72.2288		764.155	80.3756		764.155	74.7585		764.155	83.1454		764.155	80.2077		764.155	84.9206		764.167	91.912
764.637	60.5084		764.637	72.2575		764.637	80.3716		764.637	74.7792		764.637	83.146		764.637	80.2367		764.637	84.9019		764.649	91.9622
765.119	60.457		765.119	72.2915		765.119	80.3715		765.119	74.8037		765.119	83.1488		765.119	80.2706		765.119	84.882		765.131	92.0098
765.601	60.4025		765.601	72.3306		765.601	80.3757		765.601	74.8313		765.601	83.1528		765.601	80.3093		765.601	84.8608		765.614	92.044
766.083	60.3447		766.083	72.3749		766.083	80.3848		766.083	74.8614		766.083	83.1566		766.083	80.3531		766.083	84.8386		766.096	92.0404
766.566	60.2812		766.566	72.4241		766.566	80.3989		766.566	74.8933		766.566	83.1586		766.566	80.4019		766.566	84.8152		766.578	92.0044
767.048	60.2119		767.048	72.4785		767.048	80.4183		767.048	74.9271		767.048	83.1575		767.048	80.4554		767.048	84.7909		767.06	91.9335
767.53	60.1351		767.53	72.5378		767.53	80.4427		767.53	74.9626		767.53	83.1527		767.53	80.5131		767.53	84.7659		767.542	91.8512
768.012	60.052		768.012	72.6022		768.012	80.4718		768.012	75.0005		768.012	83.1443		768.012	80.5745		768.012	84.7408		768.024	91.7629
768.494	59.9619		768.494	72.6709		768.494	80.5048		768.494	75.0405		768.494	83.1328		768.494	80.6384		768.494	84.7158		768.506	91.6883
768.976	59.8666		768.976	72.7433		768.976	80.5407		768.976	75.0827		768.976	83.1192		768.976	80.7036		768.976	84.6913		768.988	91.6197
769.458	59.7651		769.458	72.8176		769.458	80.5784		769.458	75.1263		769.458	83.1041		769.458	80.7686		769.458	84.6666		769.471	91.5615
769.94	59.6581		769.94	72.8923		769.94	80.6175		769.94	75.1708		769.94	83.0885		769.94	80.8321		769.94	84.6413		769.953	91.4963
770.423	59.544		770.423	72.9656		770.423	80.6574		770.423	75.2151		770.423	83.073		770.423	80.8928		770.423	84.6145		770.435	91.4289
770.905	59.4226		770.905	73.0364		770.905	80.6986		770.905	75.2591		770.905	83.0585		770.905	80.9502		770.905	84.5859		770.917	91.3507
771.387	59.2919		771.387	73.1034		771.387	80.7411		771.387	75.3024		771.387	83.0458		771.387	81.0038		771.387	84.5552		771.399	91.28
771.869	59.152		771.869	73.166		771.869	80.785		771.869	75.3452		771.869	83.0359		771.869	81.0539		771.869	84.523		771.881	91.2179
772.351	59.0004		772.351	73.2234		772.351	80.829		772.351	75.3873		772.351	83.0298		772.351	81.1002		772.351	84.4895		772.363	91.1821
772.833	58.836		772.833	73.2755		772.833	80.8713		772.833	75.4287		772.833	83.0278		772.833	81.1426		772.833	84.4554		772.845	91.1639
773.315	58.655		773.315	73.3214		773.315	80.9089		773.315	75.4685		773.315	83.0302		773.315	81.1804		773.315	84.4207		773.327	91.1661
773.797	58.4549		773.797	73.3613		773.797	80.9386		773.797	75.5061		773.797	83.0371		773.797	81.2128		773.797	84.3859		773.81	91.1664
774.279	58.2311		774.279	73.3952		774.279	80.9575		774.279	75.5403		774.279	83.0481		774.279	81.239		774.279	84.3506		774.292	91.163
774.762	57.9821		774.762	73.4241		774.762	80.964		774.762	75.5708		774.762	83.0629		774.762	81.2585		774.762	84.3153		774.774	91.1407
775.244	57.7061		775.244	73.4487		775.244	80.9574		775.244	75.5968		775.244	83.0809		775.244	81.2713		775.244	84.2803		775.256	91.1138
775.726	57.406		775.726	73.4706		775.726	80.9388		775.726	75.6185		775.726	83.1014		775.726	81.278		775.726	84.2468		775.738	91.0848
776.208	57.0852		776.208	73.4907		776.208	80.91		776.208	75.636		776.208	83.1231		776.208	81.2796		776.208	84.2154		776.22	91.0781
776.69	56.7518		776.69	73.5103		776.69	80.8739		776.69	75.65		776.69	83.1444		776.69	81.2777		776.69	84.187		776.702	91.0957
777.172	56.414		777.172	73.5299		777.172	80.8333		777.172	75.6607		777.172	83.1634		777.172	81.2736		777.172	84.1617		777.184	91.1486
777.654	56.0839		777.654	73.5505		777.654	80.7916		777.654	75.6695		777.654	83.1784		777.654	81.2694		777.654	84.1393		777.667	91.2194
778.136	55.7728		778.136	73.5727		778.136	80.7514		778.136	75.6772		778.136	83.1886		778.136	81.2666		778.136	84.119		778.149	91.301
778.619	55.4952		778.619	73.5977		778.619	80.7159		778.619	75.6855		778.619	83.1941		778.619	81.2669		778.619	84.1005		778.631	91.3655
779.101	55.2638		779.101	73.6262		779.101	80.6878		779.101	75.6959		779.101	83.1962		779.101	81.2715		779.101	84.0835		779.113	91.4069
779.583	55.0931		779.583	73.6594		779.583	80.6698		779.583	75.7102		779.583	83.1971		779.583	81.2813		779.583	84.068		779.595	91.4086
780.065	54.9942		780.065	73.6972		780.065	80.6642		780.065	75.7292		780.065	83.1998		780.065	81.2966		780.065	84.0544		780.077	91.3816
780.547	54.9776		780.547	73.7401		780.547	80.6732		780.547	75.7542		780.547	83.2073		780.547	81.3176		780.547	84.0433		780.559	91.3257
781.029	55.0488		781.029	73.7872		781.029	80.6987		781.029	75.785		781.029	83.2223		781.029	81.344		781.029	84.0346		781.041	91.2645
781.511	55.2123		781.511	73.8382		781.511	80.7424		781.511	75.8224		781.511	83.2475		781.511	81.3759		781.511	84.0288		781.524	91.2046
781.993	55.4672		781.993	73.8925		781.993	80.805		781.993	75.8661		781.993	83.2844		781.993	81.4133		781.993	84.0255		782.006	91.169
782.476	55.8121		782.476	73.9502		782.476	80.887		782.476	75.9168		782.476	83.3347		782.476	81.4568		782.476	84.0249		782.488	91.1603
782.958	56.2409		782.958	74.0113		782.958	80.9876		782.958	75.9746		782.958	83.3989		782.958	81.5066		782.958	84.0268		782.97	91.1949
783.44	56.747		783.44	74.0763		783.44	81.1047		783.44	76.0399		783.44	83.4766		783.44	81.5631		783.44	84.0317		783.452	91.2663
783.922	57.3193		783.922	74.1453		783.922	81.235		783.922	76.112		783.922	83.5666		783.922	81.6258		783.922	84.0394		783.934	91.3812
784.404	57.946		784.404	74.2185		784.404	81.3742		784.404	76.1899		784.404	83.6666		784.404	81.6935		784.404	84.0501		784.416	91.5235
784.886	58.6111		784.886	74.2951		784.886	81.5177		784.886	76.2718		784.886	83.7734		784.886	81.7645		784.886	84.0632		784.898	91.6911
785.368	59.2993		785.368	74.375		785.368	81.6615		785.368	76.3557		785.368	83.8837		785.368	81.8367		785.368	84.0785		785.381	91.8635
785.85	59.9932		785.85	74.457		785.85	81.8026		785.85	76.4396		785.85	83.9943		785.85	81.9081		785.85	84.0953		785.863	92.039
786.332	60.6791		786.332	74.541		786.332	81.9393		786.332	76.5222		786.332	84.1025		786.332	81.9773		786.332	84.1137		786.345	92.2022
786.814	61.3435		786.814	74.6263		786.814	82.0712		786.814	76.6027		786.814	84.2065		786.814	82.0438		786.814	84.1338		786.827	92.3589
787.297	61.9784		787.297	74.7127		787.297	82.1987		787.297	76.6814		787.297	84.3054		787.297	82.1077		787.297	84.1563		787.309	92.5023
787.779	62.5766		787.779	74.7994		787.779	82.322		787.779	76.7584		787.779	84.3986		787.779	82.1695		787.779	84.1815		787.791	92.6434
788.261	63.1357		788.261	74.8862		788.261	82.4416		788.261	76.8344		788.261	84.486		788.261	82.2302		788.261	84.2095		788.273	92.7768
788.743	63.6533		788.743	74.9721		788.743	82.5571		788.743	76.9094		788.743	84.5676		788.743	82.2902		788.743	84.2398		788.755	92.9131
789.225	64.1308		789.225	75.057		789.225	82.6681		789.225	76.984		789.225	84.6437		789.225	82.35		789.225	84.2716		789.237	93.0445
789.707	64.5688		789.707	75.1404		789.707	82.7742		789.707	77.0579		789.707	84.7147		789.707	82.4094		789.707	84.3036		789.72	93.1811
790.189	64.9716		790.189	75.2226		790.189	82.8755		790.189	77.1313		790.189	84.7817		790.189	82.4681		790.189	84.3353		790.202	93.3171
790.671	65.342		790.671	75.3035		790.671	82.9725		790.671	77.2043		790.671	84.8456		790.671	82.5257		790.671	84.3663		790.684	93.4649
791.154	65.6857		791.154	75.3835		791.154	83.0663		791.154	77.2772		791.154	84.9078		791.154	82.5815		791.154	84.3971		791.166	93.6209
791.636	66.0055		791.636	75.4624		791.636	83.1576		791.636	77.3501		791.636	84.9693		791.636	82.6352		791.636	84.4278		791.648	93.7966
792.118	66.3061		792.118	75.54		792.118	83.2474		792.118	77.4234		792.118	85.0304		792.118	82.6866		792.118	84.4591		792.13	93.9844
792.6	66.5887		792.6	75.6156		792.6	83.3358		792.6	77.4971		792.6	85.0914		792.6	82.7354		792.6	84.4906		792.612	94.1883
793.082	66.8564		793.082	75.6893		793.082	83.4229		793.082	77.5716		793.082	85.1519		793.082	82.782		793.082	84.5221		793.095	94.3943
793.564	67.1093		793.564	75.761		793.564	83.5079		793.564	77.647		793.564	85.2113		793.564	82.8269		793.564	84.5525		793.577	94.6017
794.046	67.3501		794.046	75.8314		794.046	83.5901		794.046	77.7235		794.046	85.269		794.046	82.8706		794.046	84.5814		794.059	94.7964
794.528	67.5789		794.528	75.9011		794.528	83.6681		794.528	77.8009		794.528	85.3244		794.528	82.9139		794.528	84.6081		794.541	94.9818
795.01	67.7985		795.01	75.9712		795.01	83.741		795.01	77.8792		795.01	85.3765		795.01	82.9574		795.01	84.633		795.023	95.1508
795.493	68.0089		795.493	76.0421		795.493	83.8077		795.493	77.9574		795.493	85.4244		795.493	83.0016		795.493	84.6562		795.505	95.314
795.975	68.2124		795.975	76.1143		795.975	83.8679		795.975	78.0345		795.975	85.4671		795.975	83.0468		795.975	84.6784		795.987	95.4702
796.457	68.4082		796.457	76.1872		796.457	83.9216		796.457	78.1094		796.457	85.5034		796.457	83.0933		796.457	84.6994		796.469	95.6328
796.939	68.5978		796.939	76.2607		796.939	83.9702		796.939	78.1815		796.939	85.5332		796.939	83.1412		796.939	84.7193		796.952	95.7997
797.421	68.7803		797.421	76.3342		797.421	84.0154		797.421	78.2502		797.421	85.5566		797.421	83.1907		797.421	84.7375		797.434	95.98
797.903	68.9572		797.903	76.4076		797.903	84.0596		797.903	78.316		797.903	85.5751		797.903	83.2419		797.903	84.7539		797.916	96.1647
798.385	69.128		798.385	76.4803		798.385	84.1047		798.385	78.3793		798.385	85.5907		798.385	83.2948		798.385	84.7684		798.398	96.3548
798.867	69.2946		798.867	76.5523		798.867	84.1525		798.867	78.4413		798.867	85.6059		798.867	83.349		798.867	84.7816		798.88	96.5342
799.35	69.4561		799.35	76.6228		799.35	84.2034		799.35	78.5023		799.35	85.6231		799.35	83.4034		799.35	84.794		799.362	96.6995
799.832	69.6135		799.832	76.6912		799.832	84.2573		799.832	78.5626		799.832	85.6439		799.832	83.457		799.832	84.8065		799.844	96.8359
800.314	69.7649		800.314	76.7565		800.314	84.3129		800.314	78.6216		800.314	85.6691		800.314	83.5081		800.314	84.8192		800.326	96.9471
800.796	69.9106		800.796	76.818		800.796	84.369		800.796	78.679		800.796	85.6986		800.796	83.5558		800.796	84.8326		800.808	97.0281
801.278	70.0485		801.278	76.8751		801.278	84.4243		801.278	78.7341		801.278	85.7316		801.278	83.599		801.278	84.846		801.291	97.0939
801.76	70.1792		801.76	76.9281		801.76	84.4782		801.76	78.7867		801.76	85.767		801.76	83.6376		801.76	84.8593		801.773	97.1482
802.242	70.3019		802.242	76.9769		802.242	84.5303		802.242	78.8367		802.242	85.8036		802.242	83.6716		802.242	84.8721		802.255	97.2078
802.724	70.4185		802.724	77.0221		802.724	84.5806		802.724	78.8849		802.724	85.8403		802.724	83.7016		802.724	84.8843		802.737	97.2727
803.207	70.5287		803.207	77.064		803.207	84.629		803.207	78.9312		803.207	85.8761		803.207	83.7278		803.207	84.8958		803.219	97.351
803.689	70.6347		803.689	77.103		803.689	84.6752		803.689	78.9766		803.689	85.91		803.689	83.7503		803.689	84.9068		803.701	97.4333
804.171	70.7361		804.171	77.139		804.171	84.7186		804.171	79.0207		804.171	85.941		804.171	83.7689		804.171	84.9171		804.183	97.5218
804.653	70.8345		804.653	77.1725		804.653	84.7588		804.653	79.064		804.653	85.9685		804.653	83.7833		804.653	84.9265		804.665	97.6062
805.135	70.929		805.135	77.2039		805.135	84.7951		805.135	79.1061		805.135	85.9917		805.135	83.7932		805.135	84.9347		805.148	97.6919
805.617	71.0212		805.617	77.2343		805.617	84.8274		805.617	79.147		805.617	86.0105		805.617	83.799		805.617	84.9417		805.63	97.7744
806.099	71.1103		806.099	77.2647		806.099	84.8558		806.099	79.1865		806.099	86.025		806.099	83.8013		806.099	84.9476		806.112	97.8616
806.581	71.1976		806.581	77.2963		806.581	84.8808		806.581	79.2246		806.581	86.0358		806.581	83.8016		806.581	84.9531		806.594	97.9459
807.063	71.282		807.063	77.3299		807.063	84.9029		807.063	79.2614		807.063	86.0435		807.063	83.8014		807.063	84.9581		807.076	98.0282
807.545	71.3645		807.545	77.3659		807.545	84.9229		807.545	79.2972		807.545	86.0492		807.545	83.8023		807.545	84.963		807.558	98.0919
808.028	71.4433		808.028	77.4043		808.028	84.9416		808.028	79.3321		808.028	86.0541		808.028	83.8055		808.028	84.9674		808.04	98.1337
808.51	71.519		808.51	77.4447		808.51	84.96		808.51	79.3668		808.51	86.0597		808.51	83.8117		808.51	84.9709		808.523	98.1398
808.992	71.5903		808.992	77.4865		808.992	84.9789		808.992	79.4017		808.992	86.0675		808.992	83.8209		808.992	84.9727		809.005	98.1172
809.474	71.6584		809.474	77.5291		809.474	84.9992		809.474	79.4376		809.474	86.0791		809.474	83.8325		809.474	84.9728		809.487	98.0678
809.956	71.7228		809.956	77.5715		809.956	85.0214		809.956	79.4746		809.956	86.0959		809.956	83.8454		809.956	84.9709		809.969	98.0117
810.438	71.7855		810.438	77.6131		810.438	85.0459		810.438	79.5129		810.438	86.1185		810.438	83.8585		810.438	84.9681		810.451	97.9581
810.92	71.846		810.92	77.6525		810.92	85.0722		810.92	79.5516		810.92	86.1468		810.92	83.8704		810.92	84.9647		810.933	97.9248
811.403	71.9056		811.403	77.6889		811.403	85.0999		811.403	79.59		811.403	86.1797		811.403	83.8806		811.403	84.9618		811.415	97.9094
811.885	71.9633		811.885	77.7211		811.885	85.1281		811.885	79.627		811.885	86.2155		811.885	83.8886		811.885	84.9593		811.897	97.916
812.367	72.0198		812.367	77.7488		812.367	85.1565		812.367	79.6621		812.367	86.2521		812.367	83.8947		812.367	84.9573		812.38	97.9308
812.849	72.074		812.849	77.7716		812.849	85.1843		812.849	79.6946		812.849	86.2874		812.849	83.8994		812.849	84.9548		812.862	97.9533
813.331	72.127		813.331	77.7903		813.331	85.2115		813.331	79.7252		813.331	86.32		813.331	83.9035		813.331	84.9515		813.344	97.9732
813.813	72.1784		813.813	77.8051		813.813	85.2375		813.813	79.7542		813.813	86.3486		813.813	83.9072		813.813	84.9471		813.826	97.9986
814.295	72.2304		814.295	77.8172		814.295	85.2622		814.295	79.7823		814.295	86.3729		814.295	83.9108		814.295	84.9419		814.308	98.0285
814.777	72.2825		814.777	77.8268		814.777	85.2847		814.777	79.8096		814.777	86.3926		814.777	83.9138		814.777	84.9363		814.79	98.0744
815.259	72.3366		815.259	77.8348		815.259	85.3048		815.259	79.836		815.259	86.4079		815.259	83.9156		815.259	84.9312		815.272	98.132
815.742	72.3916		815.742	77.8411		815.742	85.322		815.742	79.8607		815.742	86.4187		815.742	83.9155		815.742	84.9268		815.754	98.2034
816.224	72.4483		816.224	77.8466		816.224	85.3368		816.224	79.8831		816.224	86.4255		816.224	83.913		816.224	84.9237		816.236	98.2736
816.706	72.5049		816.706	77.8514		816.706	85.35		816.706	79.9025		816.706	86.4288		816.706	83.9083		816.706	84.9213		816.719	98.3376
817.188	72.5623		817.188	77.857		817.188	85.3632		817.188	79.9189		817.188	86.4298		817.188	83.9022		817.188	84.9197		817.201	98.3793
817.67	72.6192		817.67	77.864		817.67	85.3774		817.67	79.9324		817.67	86.4297		817.67	83.8954		817.67	84.9184		817.683	98.3993
818.152	72.6767		818.152	77.8734		818.152	85.3939		818.152	79.9439		818.152	86.4302		818.152	83.8892		818.152	84.9176		818.165	98.3916
818.634	72.7341		818.634	77.8856		818.634	85.4125		818.634	79.9541		818.634	86.4331		818.634	83.8845		818.634	84.9172		818.647	98.3675
819.116	72.7925		819.116	77.9007		819.116	85.4326		819.116	79.9641		819.116	86.4399		819.116	83.8818		819.116	84.9176		819.129	98.3281
819.598	72.8509		819.598	77.9181		819.598	85.4528		819.598	79.9744		819.598	86.4521		819.598	83.881		819.598	84.9185		819.611	98.2868
820.081	72.9102		820.081	77.9373		820.081	85.4722		820.081	79.986		820.081	86.4708		820.081	83.882		820.081	84.9197		820.093	98.2428
820.563	72.9692		820.563	77.9577		820.563	85.4897		820.563	79.999		820.563	86.4968		820.563	83.8843		820.563	84.9206		820.576	98.2048
821.045	73.0291		821.045	77.9791		821.045	85.5056		821.045	80.0143		821.045	86.5309		821.045	83.8874		821.045	84.921		821.058	98.1659
821.527	73.0892		821.527	78.0013		821.527	85.5207		821.527	80.032		821.527	86.5732		821.527	83.8909		821.527	84.9205		821.54	98.1303
822.009	73.1509		822.009	78.0245		822.009	85.5366		822.009	80.0527		822.009	86.6231		822.009	83.8946		822.009	84.9193		822.022	98.0889
822.491	73.2136		822.491	78.0488		822.491	85.5548		822.491	80.0764		822.491	86.6793		822.491	83.8983		822.491	84.9177		822.504	98.0447
822.973	73.2782		822.973	78.0746		822.973	85.5769		822.973	80.1034		822.973	86.7396		822.973	83.9019		822.973	84.916		822.986	97.9897
823.455	73.3435		823.455	78.1019		823.455	85.6038		823.455	80.1336		823.455	86.8016		823.455	83.9055		823.455	84.914		823.468	97.9296
823.938	73.41		823.938	78.1314		823.938	85.6355		823.938	80.1674		823.938	86.8627		823.938	83.9092		823.938	84.9117		823.951	97.8583
824.42	73.4763		824.42	78.1634		824.42	85.6716		824.42	80.2048		824.42	86.9207		824.42	83.9132		824.42	84.9084		824.433	97.7837
824.902	73.5429		824.902	78.1988		824.902	85.7111		824.902	80.2459		824.902	86.9745		824.902	83.9181		824.902	84.9038		824.915	97.701
825.384	73.6086		825.384	78.2378		825.384	85.7524		825.384	80.2904		825.384	87.0234		825.384	83.9242		825.384	84.8973		825.397	97.6173
825.866	73.6745		825.866	78.2807		825.866	85.7941		825.866	80.338		825.866	87.0678		825.866	83.9319		825.866	84.8893		825.879	97.5254
826.348	73.7392		826.348	78.327		826.348	85.8346		826.348	80.3875		826.348	87.1079		826.348	83.9412		826.348	84.8796		826.361	97.43
826.83	73.8034		826.83	78.3762		826.83	85.8732		826.83	80.4378		826.83	87.1441		826.83	83.9522		826.83	84.8689		826.843	97.323
827.312	73.8655		827.312	78.4271		827.312	85.9094		827.312	80.4877		827.312	87.1764		827.312	83.9645		827.312	84.857		827.325	97.2107
827.794	73.9261		827.794	78.4789		827.794	85.944		827.794	80.5362		827.794	87.2044		827.794	83.9778		827.794	84.8441		827.808	97.0926
828.277	73.9839		828.277	78.5309		828.277	85.9779		828.277	80.5826		828.277	87.2277		828.277	83.9917		828.277	84.8299		828.29	96.9852
828.759	74.04		828.759	78.5828		828.759	86.0127		828.759	80.6271		828.759	87.2463		828.759	84.0061		828.759	84.8145		828.772	96.8974
829.241	74.094		829.241	78.6342		829.241	86.0491		829.241	80.6699		829.241	87.2601		829.241	84.0208		829.241	84.7975		829.254	96.8522
829.723	74.1479		829.723	78.6848		829.723	86.0878		829.723	80.7114		829.723	87.2702		829.723	84.036		829.723	84.7793		829.736	96.8565
830.205	74.2014		830.205	78.734		830.205	86.1278		830.205	80.7518		830.205	87.2775		830.205	84.0516		830.205	84.7599		830.218	96.9223
830.687	74.2563		830.687	78.7809		830.687	86.1682		830.687	80.791		830.687	87.2835		830.687	84.0678		830.687	84.7397		830.7	97.0386
831.169	74.3116		831.169	78.8245		831.169	86.2072		831.169	80.8284		831.169	87.2897		831.169	84.0846		831.169	84.7184		831.182	97.1963
831.651	74.3683		831.651	78.8645		831.651	86.2439		831.651	80.8638		831.651	87.2976		831.651	84.1024		831.651	84.6963		831.664	97.3691
832.134	74.4251		832.134	78.9004		832.134	86.278		832.134	80.8967		832.134	87.3083		832.134	84.1213		832.134	84.6728		832.147	97.5408
832.616	74.4827		832.616	78.9331		832.616	86.31		832.616	80.9271		832.616	87.3232		832.616	84.1418		832.616	84.6481		832.629	97.6885
833.098	74.5403		833.098	78.9634		833.098	86.3411		833.098	80.9549		833.098	87.3427		833.098	84.1637		833.098	84.6222		833.111	97.808
833.58	74.5987		833.58	78.9927		833.58	86.3728		833.58	80.9807		833.58	87.3669		833.58	84.187		833.58	84.5954		833.593	97.8922
834.062	74.6572		834.062	79.022		834.062	86.4059		834.062	81.0043		834.062	87.3956		834.062	84.211		834.062	84.568		834.075	97.9516
834.544	74.7165		834.544	79.0525		834.544	86.4408		834.544	81.0262		834.544	87.4276		834.544	84.235		834.544	84.5402		834.557	97.9893
835.026	74.7755		835.026	79.0843		835.026	86.4768		835.026	81.0463		835.026	87.462		835.026	84.2581		835.026	84.5118		835.039	98.02
835.508	74.8348		835.508	79.1178		835.508	86.513		835.508	81.0649		835.508	87.4972		835.508	84.2796		835.508	84.4827		835.521	98.0469
835.99	74.8931		835.99	79.1526		835.99	86.5477		835.99	81.0823		835.99	87.5323		835.99	84.2989		835.99	84.4522		836.004	98.0836
836.472	74.951		836.472	79.1889		836.472	86.5795		836.472	81.099		836.472	87.5666		836.472	84.3157		836.472	84.4202		836.486	98.1294
836.955	75.0077		836.955	79.2262		836.955	86.6071		836.955	81.1156		836.955	87.5994		836.955	84.3299		836.955	84.3864		836.968	98.1929
837.437	75.0638		837.437	79.2642		837.437	86.6299		837.437	81.1328		837.437	87.6303		837.437	84.3414		837.437	84.3513		837.45	98.2672
837.919	75.1183		837.919	79.3024		837.919	86.6476		837.919	81.151		837.919	87.6588		837.919	84.3498		837.919	84.315		837.932	98.3532
838.401	75.1717		838.401	79.3405		838.401	86.6605		838.401	81.1708		838.401	87.6845		838.401	84.3549		838.401	84.2784		838.414	98.4355
838.883	75.2225		838.883	79.3777		838.883	86.6695		838.883	81.1922		838.883	87.7066		838.883	84.3565		838.883	84.2414		838.896	98.5062
839.365	75.2711		839.365	79.4141		839.365	86.6762		839.365	81.2155		839.365	87.7248		839.365	84.3547		839.365	84.2043		839.379	98.5473
839.847	75.3164		839.847	79.4494		839.847	86.6825		839.847	81.241		839.847	87.7392		839.847	84.3498		839.847	84.1668		839.861	98.5544
840.33	75.3594		840.33	79.4837		840.33	86.6903		840.33	81.2689		840.33	87.7505		840.33	84.343		840.33	84.1292		840.343	98.5192
840.812	75.4		840.812	79.5171		840.812	86.7011		840.812	81.2992		840.812	87.7599		840.812	84.3351		840.812	84.0914		840.825	98.4512
841.294	75.4397		841.294	79.5494		841.294	86.7156		841.294	81.3319		841.294	87.7686		841.294	84.3274		841.294	84.0538		841.307	98.3555
841.776	75.4781		841.776	79.58		841.776	86.7335		841.776	81.3662		841.776	87.7777		841.776	84.3207		841.776	84.0167		841.789	98.2518
842.258	75.5162		842.258	79.6086		842.258	86.7541		842.258	81.4013		842.258	87.7877		842.258	84.3155		842.258	83.9803		842.271	98.1477
842.74	75.5523		842.74	79.6344		842.74	86.7759		842.74	81.4361		842.74	87.7985		842.74	84.3117		842.74	83.9445		842.753	98.0572
843.222	75.5862		843.222	79.6572		843.222	86.7974		843.222	81.4699		843.222	87.8091		843.222	84.3093		843.222	83.9091		843.236	97.978
843.704	75.6154		843.704	79.6769		843.704	86.8176		843.704	81.5016		843.704	87.8183		843.704	84.3081		843.704	83.8734		843.718	97.9123
844.186	75.6395		844.186	79.6939		844.186	86.8359		844.186	81.5311		844.186	87.8253		844.186	84.3077		844.186	83.8372		844.2	97.8494
844.669	75.6563		844.669	79.7087		844.669	86.8521		844.669	81.5579		844.669	87.8292		844.669	84.3083		844.669	83.7999		844.682	97.7887
845.151	75.6657		845.151	79.722		845.151	86.866		845.151	81.5824		845.151	87.8299		845.151	84.3096		845.151	83.7617		845.164	97.7218
845.633	75.6663		845.633	79.7341		845.633	86.8775		845.633	81.6043		845.633	87.8276		845.633	84.3115		845.633	83.7223		845.646	97.6541
846.115	75.6583		846.115	79.7455		846.115	86.886		846.115	81.6239		846.115	87.8227		846.115	84.3138		846.115	83.682		846.128	97.5843
846.597	75.6405		846.597	79.756		846.597	86.8907		846.597	81.641		846.597	87.8154		846.597	84.3159		846.597	83.6402		846.61	97.5218
847.079	75.6136		847.079	79.7663		847.079	86.8911		847.079	81.6561		847.079	87.8059		847.079	84.3174		847.079	83.5968		847.092	97.4664
847.561	75.5767		847.561	79.7764		847.561	86.8866		847.561	81.6694		847.561	87.7936		847.561	84.3178		847.561	83.5512		847.575	97.4258
848.043	75.5309		848.043	79.7871		848.043	86.8774		848.043	81.6816		848.043	87.778		848.043	84.3167		848.043	83.5033		848.057	97.3954
848.525	75.4764		848.525	79.799		848.525	86.8637		848.525	81.6929		848.525	87.7586		848.525	84.3137		848.525	83.4531		848.539	97.3788
849.008	75.4154		849.008	79.8124		849.008	86.8462		849.008	81.7037		849.008	87.735		849.008	84.3087		849.008	83.4013		849.021	97.3688
849.49	75.3489		849.49	79.8272		849.49	86.8257		849.49	81.7138		849.49	87.7068		849.49	84.3013		849.49	83.3484		849.503	97.3679
849.972	75.28		849.972	79.8433		849.972	86.8026		849.972	81.7227		849.972	87.6745		849.972	84.2912		849.972	83.295		849.985	97.3694
850.454	75.2108		850.454	79.8601		850.454	86.7773		850.454	81.7297		850.454	87.6387		850.454	84.278		850.454	83.241		850.467	97.3771
850.936	75.1451		850.936	79.8773		850.936	86.75		850.936	81.7344		850.936	87.6006		850.936	84.2614		850.936	83.1864		850.949	97.3843
851.418	75.0857		851.418	79.8945		851.418	86.7206		851.418	81.7358		851.418	87.5613		851.418	84.241		851.418	83.1306		851.432	97.3947
851.9	75.0371		851.9	79.9118		851.9	86.6891		851.9	81.734		851.9	87.522		851.9	84.2165		851.9	83.0734		851.914	97.3991
852.382	75.002		852.382	79.9286		852.382	86.6551		852.382	81.7285		852.382	87.4837		852.382	84.1878		852.382	83.0147		852.396	97.3976
852.865	74.9845		852.865	79.9448		852.865	86.6186		852.865	81.7191		852.865	87.4464		852.865	84.1542		852.865	82.955		852.878	97.3789
853.347	74.986		853.347	79.9592		853.347	86.579		853.347	81.705		853.347	87.4095		853.347	84.1153		853.347	82.8948		853.36	97.3422
853.829	75.0082		853.829	79.9707		853.829	86.5363		853.829	81.6857		853.829	87.3715		853.829	84.0702		853.829	82.8347		853.842	97.279
854.311	75.0502		854.311	79.9774		854.311	86.4901		854.311	81.6599		854.311	87.3304		854.311	84.018		854.311	82.7749		854.324	97.1963
854.793	75.1116		854.793	79.978		854.793	86.4404		854.793	81.6266		854.793	87.2841		854.793	83.958		854.793	82.7152		854.807	97.0962
855.275	75.1894		855.275	79.971		855.275	86.3873		855.275	81.5848		855.275	87.2306		855.275	83.8896		855.275	82.655		855.289	96.996
855.757	75.2819		855.757	79.9556		855.757	86.3307		855.757	81.5338		855.757	87.1688		855.757	83.8124		855.757	82.5941		855.771	96.9039
856.239	75.3858		856.239	79.9312		856.239	86.2704		856.239	81.4728		856.239	87.0978		856.239	83.7264		856.239	82.5319		856.253	96.8359
856.721	75.4986		856.721	79.8977		856.721	86.2056		856.721	81.4019		856.721	87.018		856.721	83.632		856.721	82.4689		856.735	96.7912
857.204	75.6165		857.204	79.855		857.204	86.1356		857.204	81.3204		857.204	86.9298		857.204	83.5297		857.204	82.405		857.217	96.7694
857.686	75.7364		857.686	79.8033		857.686	86.0595		857.686	81.2289		857.686	86.834		857.686	83.4203		857.686	82.3409		857.699	96.7506
858.168	75.8537		858.168	79.7429		858.168	85.9771		858.168	81.1277		858.168	86.7314		858.168	83.3047		858.168	82.2766		858.181	96.7206
858.65	75.9649		858.65	79.6749		858.65	85.8888		858.65	81.018		858.65	86.6229		858.65	83.1846		858.65	82.2126		858.663	96.6548
859.132	76.0653		859.132	79.6002		859.132	85.7962		859.132	80.9013		859.132	86.5093		859.132	83.0613		859.132	82.1484		859.146	96.5461
859.614	76.152		859.614	79.5208		859.614	85.7018		859.614	80.7805		859.614	86.3918		859.614	82.9371		859.614	82.0845		859.628	96.3886
860.096	76.2211		860.096	79.4387		860.096	85.6083		860.096	80.6582		860.096	86.2717		860.096	82.8139		860.096	82.0207		860.11	96.1984
860.578	76.2713		860.578	79.3562		860.578	85.5188		860.578	80.5378		860.578	86.1508		860.578	82.6939		860.578	81.9577		860.592	95.9894
861.061	76.3002		861.061	79.2752		861.061	85.4352		861.061	80.4224		861.061	86.0314		861.061	82.5791		861.061	81.8954		861.074	95.7888
861.543	76.3077		861.543	79.1981		861.543	85.359		861.543	80.3154		861.543	85.9157		861.543	82.4711		861.543	81.8343		861.556	95.6104
862.025	76.2929		862.025	79.1264		862.025	85.2907		862.025	80.2192		862.025	85.8065		862.025	82.3715		862.025	81.7738		862.038	95.4694
862.507	76.2571		862.507	79.0622		862.507	85.2306		862.507	80.1366		862.507	85.7064		862.507	82.282		862.507	81.7132		862.52	95.3615
862.989	76.2005		862.989	79.0069		862.989	85.1791		862.989	80.0696		862.989	85.6182		862.989	82.2038		862.989	81.6517		863.003	95.2858
863.471	76.1256		863.471	78.9625		863.471	85.1368		863.471	80.02		863.471	85.5443		863.471	82.1386		863.471	81.5887		863.485	95.2265
863.953	76.0336		863.953	78.9297		863.953	85.1049		863.953	79.9887		863.953	85.4865		863.953	82.0871		863.953	81.524		863.967	95.1802
864.435	75.9275		864.435	78.9092		864.435	85.0844		864.435	79.9758		864.435	85.4458		864.435	82.0497		864.435	81.4585		864.449	95.1348
864.918	75.8082		864.918	78.9001		864.918	85.0756		864.918	79.9803		864.918	85.4214		864.918	82.0256		864.918	81.3928		864.931	95.0927
865.399	75.6779		865.399	78.901		865.399	85.0783		865.399	80		865.399	85.4114		865.399	82.0129		865.399	81.3281		865.413	95.0465
865.882	75.5362		865.882	78.9094		865.882	85.0907		865.882	80.0317		865.882	85.412		865.882	82.0086		865.882	81.2651		865.895	94.9979
866.364	75.3838		866.364	78.9224		866.364	85.1098		866.364	80.072		866.364	85.4191		866.364	82.0092		866.364	81.2042		866.377	94.9359
866.846	75.2188		866.846	78.9368		866.846	85.1318		866.846	80.1169		866.846	85.4279		866.846	82.0112		866.846	81.145		866.86	94.8576
867.328	75.0405		867.328	78.9504		867.328	85.1527		867.328	80.1634		867.328	85.4344		867.328	82.0119		867.328	81.0877		867.342	94.7502
867.81	74.8462		867.81	78.9608		867.81	85.1685		867.81	80.2088		867.81	85.4359		867.81	82.0093		867.81	81.032		867.824	94.6145
868.292	74.6343		868.292	78.9671		868.292	85.1765		868.292	80.2516		868.292	85.431		868.292	82.0028		868.292	80.9782		868.306	94.4469
868.774	74.4016		868.774	78.9686		868.774	85.1749		868.774	80.2905		868.774	85.4198		868.774	81.9922		868.774	80.9266		868.788	94.2602
869.256	74.1466		869.256	78.9655		869.256	85.163		869.256	80.3254		869.256	85.4032		869.256	81.9782		869.256	80.8779		869.27	94.0617
869.739	73.8671		869.739	78.9581		869.739	85.1414		869.739	80.3562		869.739	85.3826		869.739	81.9611		869.739	80.8319		869.752	93.8698
870.221	73.563		870.221	78.9476		870.221	85.1115		870.221	80.3835		870.221	85.3592		870.221	81.9413		870.221	80.7887		870.234	93.6898
870.703	73.2351		870.703	78.9348		870.703	85.0748		870.703	80.4078		870.703	85.3342		870.703	81.9186		870.703	80.7479		870.717	93.5316
871.185	72.8876		871.185	78.9211		871.185	85.0334		871.185	80.4299		871.185	85.3083		871.185	81.8932		871.185	80.7096		871.199	93.3876
871.667	72.5259		871.667	78.9075		871.667	84.9885		871.667	80.4505		871.667	85.2823		871.667	81.8649		871.667	80.6734		871.681	93.2562
872.149	72.1596		872.149	78.8952		872.149	84.9416		872.149	80.4706		872.149	85.2574		872.149	81.8344		872.149	80.64		872.163	93.1226
872.631	71.7986		872.631	78.8847		872.631	84.8941		872.631	80.4909		872.631	85.2351		872.631	81.8027		872.631	80.6094		872.645	92.9842
873.113	71.4556		873.113	78.8774		873.113	84.8476		873.113	80.5127		873.113	85.2176		873.113	81.7717		873.113	80.5821		873.127	92.8326
873.596	71.1417		873.596	78.8739		873.596	84.8044		873.596	80.5372		873.596	85.2074		873.596	81.7434		873.596	80.5574		873.609	92.675
874.078	70.8693		874.078	78.8758		874.078	84.7679		874.078	80.5662		874.078	85.2072		874.078	81.7205		874.078	80.535		874.091	92.513
874.56	70.6482		874.56	78.8843		874.56	84.7417		874.56	80.6013		874.56	85.2192		874.56	81.705		874.56	80.5137		874.573	92.3615
875.042	70.4876		875.042	78.901		875.042	84.73		875.042	80.6445		875.042	85.245		875.042	81.6988		875.042	80.4928		875.056	92.2244
875.524	70.3936		875.524	78.9268		875.524	84.7361		875.524	80.6967		875.524	85.2848		875.524	81.7026		875.524	80.472		875.538	92.1135
876.006	70.3712		876.006	78.962		876.006	84.7621		876.006	80.7585		876.006	85.3379		876.006	81.7165		876.006	80.4516		876.02	92.0249
876.488	70.421		876.488	79.0059		876.488	84.8084		876.488	80.8288		876.488	85.4022		876.488	81.7393		876.488	80.432		876.502	91.9609
876.97	70.5423		876.97	79.0572		876.97	84.8735		876.97	80.9064		876.97	85.4751		876.97	81.7697		876.97	80.4142		876.984	91.9108
877.452	70.7298		877.452	79.114		877.452	84.9547		877.452	80.9891		877.452	85.5537		877.452	81.8056		877.452	80.3981		877.466	91.8723
877.935	70.9769		877.935	79.1749		877.935	85.0489		877.935	81.075		877.935	85.6354		877.935	81.8458		877.935	80.3839		877.948	91.8351
878.417	71.2732		878.417	79.2384		878.417	85.1528		878.417	81.1624		878.417	85.7179		878.417	81.8892		878.417	80.3709		878.431	91.8024
878.899	71.6079		878.899	79.3042		878.899	85.2639		878.899	81.2505		878.899	85.7998		878.899	81.9355		878.899	80.3584		878.913	91.7702
879.381	71.9669		879.381	79.3721		879.381	85.38		879.381	81.3389		879.381	85.8797		879.381	81.9844		879.381	80.3461		879.395	91.7469
879.863	72.3371		879.863	79.4423		879.863	85.4998		879.863	81.4277		879.863	85.9566		879.863	82.036		879.863	80.3341		879.877	91.7305
880.345	72.7029		880.345	79.5146		880.345	85.6214		880.345	81.5166		880.345	86.029		880.345	82.0896		880.345	80.3224		880.359	91.7276
880.827	73.0503		880.827	79.5887		880.827	85.7428		880.827	81.6051		880.827	86.0955		880.827	82.1439		880.827	80.3118		880.841	91.7313
881.309	73.3644		881.309	79.6634		881.309	85.8611		881.309	81.6923		881.309	86.1539		881.309	82.1972		881.309	80.3023		881.323	91.7421
881.792	73.633		881.792	79.7374		881.792	85.9732		881.792	81.7769		881.792	86.2025		881.792	82.2474		881.792	80.2941		881.805	91.7492
882.274	73.8447		882.274	79.809		882.274	86.0754		882.274	81.8572		882.274	86.2397		882.274	82.2923		882.274	80.2868		882.288	91.7521
882.756	73.9921		882.756	79.8768		882.756	86.1646		882.756	81.932		882.756	86.2647		882.756	82.3308		882.756	80.2805		882.77	91.7415
883.238	74.0695		883.238	79.9392		883.238	86.2382		883.238	82.0002		883.238	86.2772		883.238	82.3619		883.238	80.2751		883.252	91.72
883.72	74.0763		883.72	79.9954		883.72	86.2948		883.72	82.0612		883.72	86.278		883.72	82.3858		883.72	80.2713		883.734	91.682
884.202	74.0129		884.202	80.0443		884.202	86.3339		884.202	82.1149		884.202	86.2676		884.202	82.4028		884.202	80.2692		884.216	91.6326
884.684	73.8846		884.684	80.0857		884.684	86.3564		884.684	82.1616		884.684	86.2472		884.684	82.4139		884.684	80.2697		884.698	91.5671
885.166	73.6975		885.166	80.1195		885.166	86.3637		885.166	82.2022		885.166	86.2179		885.166	82.4197		885.166	80.2725		885.18	91.4901
885.648	73.4617		885.648	80.146		885.648	86.3584		885.648	82.238		885.648	86.1809		885.648	82.4209		885.648	80.2776		885.662	91.3967
886.131	73.188		886.131	80.166		886.131	86.3428		886.131	82.2703		886.131	86.1376		886.131	82.4179		886.131	80.2839		886.144	91.2914
886.613	72.8907		886.613	80.1807		886.613	86.3199		886.613	82.3006		886.613	86.0901		886.613	82.4113		886.613	80.2908		886.627	91.1694
887.095	72.5836		887.095	80.1911		887.095	86.2919		887.095	82.33		887.095	86.0411		887.095	82.4012		887.095	80.2974		887.109	91.0356
887.577	72.2825		887.577	80.1988		887.577	86.2611		887.577	82.3594		887.577	85.9936		887.577	82.3881		887.577	80.3039		887.591	90.8846
888.059	72.0009		888.059	80.2049		888.059	86.2292		888.059	82.3887		888.059	85.9508		888.059	82.3722		888.059	80.31		888.073	90.7211
888.541	71.7524		888.541	80.2108		888.541	86.1979		888.541	82.418		888.541	85.9156		888.541	82.354		888.541	80.3165		888.555	90.5396
889.023	71.5469		889.023	80.2178		889.023	86.1687		889.023	82.4466		889.023	85.8898		889.023	82.3335		889.023	80.3231		889.037	90.3459
889.505	71.3931		889.505	80.2276		889.505	86.1437		889.505	82.4744		889.505	85.8745		889.505	82.3111		889.505	80.3303		889.519	90.1389
889.987	71.2955		889.987	80.2419		889.987	86.1248		889.987	82.501		889.987	85.8692		889.987	82.2869		889.987	80.3377		890.001	89.9296
890.47	71.2568		890.47	80.2624		890.47	86.1141		890.47	82.5269		890.47	85.8726		890.47	82.2614		890.47	80.3455		890.484	89.722
890.952	71.2751		890.952	80.2905		890.952	86.1131		890.952	82.5524		890.952	85.8822		890.952	82.2352		890.952	80.3537		890.966	89.5309
891.434	71.3466		891.434	80.3269		891.434	86.1228		891.434	82.5781		891.434	85.8957		891.434	82.2089		891.434	80.3629		891.448	89.3588
891.916	71.4626		891.916	80.3714		891.916	86.1427		891.916	82.6045		891.916	85.9108		891.916	82.1835		891.916	80.3739		891.93	89.2146
892.398	71.613		892.398	80.4229		892.398	86.1716		892.398	82.6318		892.398	85.9257		892.398	82.1596		892.398	80.3878		892.412	89.0927
892.88	71.7838		892.88	80.4796		892.88	86.2073		892.88	82.6601		892.88	85.9391		892.88	82.1379		892.88	80.405		892.894	88.9923
893.362	71.9608		893.362	80.5392		893.362	86.2473		893.362	82.6891		893.362	85.9505		893.362	82.1187		893.362	80.426		893.376	88.9004
893.845	72.129		893.845	80.5993		893.845	86.2887		893.845	82.7186		893.845	85.9597		893.845	82.102		893.845	80.4507		893.859	88.8154
894.327	72.2763		894.327	80.6579		894.327	86.3295		894.327	82.7483		894.327	85.9667		894.327	82.0875		894.327	80.4794		894.341	88.7283
894.809	72.3925		894.809	80.7129		894.809	86.3679		894.809	82.7776		894.809	85.9712		894.809	82.0747		894.809	80.5117		894.823	88.6444
895.291	72.4732		895.291	80.7629		895.291	86.4029		895.291	82.8061		895.291	85.9729		895.291	82.0629		895.291	80.5482		895.305	88.5631
895.773	72.5175		895.773	80.8066		895.773	86.434		895.773	82.8332		895.773	85.9713		895.773	82.0515		895.773	80.5889		895.787	88.4954
896.255	72.5303		896.255	80.8436		896.255	86.4615		896.255	82.8585		896.255	85.9662		896.255	82.0402		896.255	80.634		896.269	88.4436
896.737	72.5191		896.737	80.8737		896.737	86.4858		896.737	82.8818		896.737	85.9576		896.737	82.0285		896.737	80.6833		896.751	88.4194
897.219	72.4956		897.219	80.8972		897.219	86.508		897.219	82.9032		897.219	85.9462		897.219	82.0166		897.219	80.7366		897.233	88.4238
897.701	72.4716		897.701	80.9151		897.701	86.5289		897.701	82.9228		897.701	85.9332		897.701	82.0048		897.701	80.7928		897.716	88.4666
898.183	72.4608		898.183	80.9286		898.183	86.5499		898.183	82.9413		898.183	85.9204		898.183	81.9934		898.183	80.8513		898.198	88.5464
898.666	72.4743		898.666	80.9391		898.666	86.5716		898.666	82.959		898.666	85.9096		898.666	81.9826		898.666	80.9114		898.68	88.6684
899.148	72.5229		899.148	80.9481		899.148	86.5949		899.148	82.9763		899.148	85.902		899.148	81.9727		899.148	80.9727		899.162	88.8245
899.63	72.613		899.63	80.9564		899.63	86.62		899.63	82.9932		899.63	85.8984		899.63	81.9635		899.63	81.0348		899.644	89.0116
900.112	72.7493		900.112	80.9652		900.112	86.6468		900.112	83.0095		900.112	85.8989		900.112	81.9545		900.112	81.0977		900.126	89.2117
900.594	72.932		900.594	80.9747		900.594	86.6754		900.594	83.0248		900.594	85.9027		900.594	81.9452		900.594	81.1606		900.608	89.4158
901.076	73.1595		901.076	80.9856		901.076	86.7055		901.076	83.039		901.076	85.909		901.076	81.9349		901.076	81.2232		901.09	89.606
901.558	73.4267		901.558	80.9978		901.558	86.737		901.558	83.0516		901.558	85.9164		901.558	81.9233		901.558	81.2846		901.572	89.7799
902.04	73.7274		902.04	81.0115		902.04	86.7696		902.04	83.0628		902.04	85.9242		902.04	81.9101		902.04	81.3444		902.055	89.932
902.523	74.0525		902.523	81.0258		902.523	86.8025		902.523	83.072		902.523	85.9312		902.523	81.8951		902.523	81.4018		902.537	90.0723
903.005	74.3929		903.005	81.04		903.005	86.8347		903.005	83.0791		903.005	85.9366		903.005	81.8782		903.005	81.4573		903.019	90.2053
903.487	74.7371		903.487	81.0524		903.487	86.8644		903.487	83.0833		903.487	85.939		903.487	81.8592		903.487	81.5106		903.501	90.3444
903.969	75.0746		903.969	81.0615		903.969	86.8896		903.969	83.0838		903.969	85.9373		903.969	81.8378		903.969	81.5623		903.983	90.4904
904.451	75.3941		904.451	81.0655		904.451	86.9084		904.451	83.0798		904.451	85.9296		904.451	81.8132		904.451	81.6122		904.465	90.6501
904.933	75.6867		904.933	81.063		904.933	86.9191		904.933	83.0706		904.933	85.9145		904.933	81.785		904.933	81.6604		904.947	90.8176
905.415	75.9443		905.415	81.0533		905.415	86.9206		905.415	83.0554		905.415	85.8908		905.415	81.7524		905.415	81.7064		905.429	90.995
905.897	76.1627		905.897	81.0361		905.897	86.9125		905.897	83.0341		905.897	85.8577		905.897	81.715		905.897	81.7498		905.912	91.1749
906.38	76.3389		906.38	81.0115		906.38	86.895		906.38	83.0064		906.38	85.8151		906.38	81.6726		906.38	81.7902		906.394	91.3604
906.862	76.4735		906.862	80.9802		906.862	86.8682		906.862	82.9723		906.862	85.7635		906.862	81.625		906.862	81.8278		906.876	91.5451
907.344	76.5673		907.344	80.9424		907.344	86.8323		907.344	82.9314		907.344	85.7036		907.344	81.5721		907.344	81.8623		907.358	91.7302
907.826	76.6229		907.826	80.8986		907.826	86.7869		907.826	82.8836		907.826	85.6359		907.826	81.5139		907.826	81.8945		907.84	91.9071
908.308	76.642		908.308	80.8487		908.308	86.7311		908.308	82.8281		908.308	85.5603		908.308	81.4504		908.308	81.9244		908.322	92.0737
908.79	76.6273		908.79	80.7928		908.79	86.6632		908.79	82.7642		908.79	85.4763		908.79	81.3816		908.79	81.9523		908.804	92.2203
909.272	76.5802		909.272	80.7305		909.272	86.5816		909.272	82.6911		909.272	85.3826		909.272	81.3076		909.272	81.9784		909.287	92.3484
909.754	76.5038		909.754	80.662		909.754	86.4846		909.754	82.6085		909.754	85.2778		909.754	81.2287		909.754	82.0031		909.769	92.4531
910.236	76.4004		910.236	80.5867		910.236	86.3709		910.236	82.5157		910.236	85.1602		910.236	81.1453		910.236	82.0264		910.251	92.5418
910.718	76.2748		910.718	80.505		910.718	86.24		910.718	82.4132		910.718	85.0292		910.718	81.0579		910.718	82.0489		910.733	92.614
911.201	76.1316		911.201	80.4168		911.201	86.0926		911.201	82.3014		911.201	84.8847		911.201	80.9673		911.201	82.0708		911.215	92.6761
911.683	75.9779		911.683	80.323		911.683	85.9308		911.683	82.1818		911.683	84.7283		911.683	80.8743		911.683	82.0923		911.697	92.723
912.165	75.8204		912.165	80.2245		912.165	85.7579		912.165	82.0564		912.165	84.5626		912.165	80.7794		912.165	82.1133		912.179	92.7564
912.647	75.6682		912.647	80.1233		912.647	85.5785		912.647	81.9281		912.647	84.3913		912.647	80.6837		912.647	82.1334		912.661	92.7672
913.129	75.5291		913.129	80.0217		913.129	85.3983		913.129	81.8003		913.129	84.2189		913.129	80.588		913.129	82.1522		913.144	92.757
913.611	75.4123		913.611	79.9228		913.611	85.2233		913.611	81.6768		913.611	84.0499		913.611	80.4936		913.611	82.1695		913.626	92.7213
914.093	75.3247		914.093	79.8296		914.093	85.0595		914.093	81.5613		914.093	83.8888		914.093	80.4018		914.093	82.1851		914.108	92.669
914.576	75.2735		914.576	79.7452		914.576	84.9129		914.576	81.4576		914.576	83.7395		914.576	80.3142		914.576	82.1995		914.59	92.6017
915.058	75.2627		915.058	79.6721		915.058	84.7882		915.058	81.3685		915.058	83.605		915.058	80.2324		915.058	82.2128		915.072	92.5309
915.54	75.2956		915.54	79.6125		915.54	84.6897		915.54	81.2967		915.54	83.4879		915.54	80.1581		915.54	82.2258		915.554	92.457
916.022	75.3719		916.022	79.5677		916.022	84.6204		916.022	81.2439		916.022	83.3901		916.022	80.0925		916.022	82.2383		916.036	92.386
916.504	75.4906		916.504	79.5386		916.504	84.5826		916.504	81.2114		916.504	83.3131		916.504	80.0367		916.504	82.2504		916.518	92.3129
916.986	75.6475		916.986	79.5255		916.986	84.5771		916.986	81.1997		916.986	83.258		916.986	79.9909		916.986	82.2617		917	92.2403
917.468	75.838		917.468	79.5283		917.468	84.604		917.468	81.2087		917.468	83.2259		917.468	79.9551		917.468	82.2718		917.483	92.1636
917.95	76.0553		917.95	79.5463		917.95	84.6617		917.95	81.2374		917.95	83.217		917.95	79.9284		917.95	82.2803		917.965	92.0897
918.432	76.2923		918.432	79.5782		918.432	84.7472		918.432	81.2844		918.432	83.2307		918.432	79.9097		918.432	82.2876		918.447	92.0185
918.915	76.5405		918.915	79.6219		918.915	84.856		918.915	81.3468		918.915	83.2654		918.915	79.8972		918.915	82.2937		918.929	91.9609
919.397	76.792		919.397	79.6752		919.397	84.9826		919.397	81.4218		919.397	83.3183		919.397	79.889		919.397	82.2994		919.411	91.918
919.879	77.0381		919.879	79.735		919.879	85.1205		919.879	81.5054		919.879	83.3853		919.879	79.8835		919.879	82.3047		919.893	91.8975
920.361	77.2721		920.361	79.7987		920.361	85.2634		920.361	81.594		920.361	83.4618		920.361	79.8789		920.361	82.3104		920.375	91.8967
920.843	77.4874		920.843	79.8634		920.843	85.405		920.843	81.6838		920.843	83.5425		920.843	79.874		920.843	82.3163		920.857	91.9188
921.325	77.6808		921.325	79.9269		921.325	85.5402		921.325	81.7717		921.325	83.6226		921.325	79.868		921.325	82.3225		921.34	91.9579
921.807	77.8495		921.807	79.987		921.807	85.6645		921.807	81.8548		921.807	83.6973		921.807	79.8603		921.807	82.3286		921.822	92.0156
922.289	77.9936		922.289	80.0426		922.289	85.7749		922.289	81.9312		922.289	83.7631		922.289	79.8503		922.289	82.3347		922.304	92.0845
922.771	78.1135		922.771	80.0926		922.771	85.8694		922.771	81.9994		922.771	83.8172		922.771	79.8377		922.771	82.3404		922.786	92.1648
923.254	78.2114		923.254	80.1365		923.254	85.947		923.254	82.0588		923.254	83.8578		923.254	79.822		923.254	82.3454		923.268	92.2468
923.736	78.289		923.736	80.1742		923.736	86.0076		923.736	82.1091		923.736	83.8844		923.736	79.8025		923.736	82.3494		923.75	92.3283
924.218	78.3489		924.218	80.2062		924.218	86.0522		924.218	82.1509		924.218	83.8972		924.218	79.7789		924.218	82.3519		924.232	92.3994
924.7	78.393		924.7	80.233		924.7	86.0827		924.7	82.185		924.7	83.8976		924.7	79.7509		924.7	82.3525		924.715	92.4588
925.182	78.424		925.182	80.2556		925.182	86.1013		925.182	82.2128		925.182	83.8874		925.182	79.7185		925.182	82.3512		925.197	92.5008
925.664	78.4436		925.664	80.2744		925.664	86.1108		925.664	82.2354		925.664	83.8686		925.664	79.6821		925.664	82.3476		925.679	92.5293
926.146	78.4543		926.146	80.2901		926.146	86.1138		926.146	82.2542		926.146	83.8431		926.146	79.6422		926.146	82.3422		926.161	92.542
926.628	78.4572		926.628	80.3027		926.628	86.1127		926.628	82.2699		926.628	83.8123		926.628	79.5996		926.628	82.3349		926.643	92.5455
927.111	78.4542		927.111	80.3123		927.111	86.1096		927.111	82.2836		927.111	83.7769		927.111	79.5547		927.111	82.3259		927.125	92.5376
927.593	78.4457		927.593	80.3188		927.593	86.1057		927.593	82.2955		927.593	83.7369		927.593	79.508		927.593	82.3148		927.607	92.5234
928.075	78.433		928.075	80.3223		928.075	86.1021		928.075	82.3064		928.075	83.6916		928.075	79.4598		928.075	82.3014		928.089	92.5003
928.557	78.4158		928.557	80.3229		928.557	86.0991		928.557	82.3164		928.557	83.6406		928.557	79.41		928.557	82.2851		928.572	92.4738
929.039	78.3952		929.039	80.3213		929.039	86.0968		929.039	82.3261		929.039	83.5832		929.039	79.3587		929.039	82.2657		929.054	92.4436
929.521	78.371		929.521	80.3179		929.521	86.0949		929.521	82.3355		929.521	83.5197		929.521	79.3058		929.521	82.2429		929.536	92.4176
930.003	78.3444		930.003	80.3133		930.003	86.0929		930.003	82.3446		930.003	83.4506		930.003	79.2515		930.003	82.2171		930.018	92.3964
930.485	78.3155		930.485	80.3077		930.485	86.0901		930.485	82.3529		930.485	83.3771		930.485	79.1958		930.485	82.1884		930.5	92.3862
930.967	78.2856		930.967	80.3016		930.967	86.0858		930.967	82.3603		930.967	83.3006		930.967	79.139		930.967	82.1574		930.982	92.3824
931.45	78.2545		931.45	80.295		931.45	86.0794		931.45	82.3659		931.45	83.2222		931.45	79.0813		931.45	82.124		931.464	92.385
931.932	78.2235		931.932	80.2882		931.932	86.0707		931.932	82.3696		931.932	83.1431		931.932	79.0229		931.932	82.0885		931.946	92.3845
932.414	78.1924		932.414	80.2814		932.414	86.0593		932.414	82.3711		932.414	83.0637		932.414	78.9641		932.414	82.0504		932.428	92.3797
932.896	78.1618		932.896	80.2751		932.896	86.0452		932.896	82.3701		932.896	82.9841		932.896	78.905		932.896	82.0099		932.911	92.364
933.378	78.1314		933.378	80.2695		933.378	86.0281		933.378	82.3666		933.378	82.9041		933.378	78.8456		933.378	81.9667		933.393	92.3429
933.86	78.1017		933.86	80.265		933.86	86.0078		933.86	82.3605		933.86	82.8234		933.86	78.7856		933.86	81.921		933.875	92.3164
934.342	78.0717		934.342	80.2614		934.342	85.9838		934.342	82.3514		934.342	82.742		934.342	78.7243		934.342	81.873		934.357	92.294
934.824	78.0417		934.824	80.2583		934.824	85.9556		934.824	82.3393		934.824	82.6603		934.824	78.6611		934.824	81.8229		934.839	92.2752
935.307	78.0108		935.307	80.2549		935.307	85.9228		935.307	82.3238		935.307	82.5793		935.307	78.5951		935.307	81.7707		935.321	92.2639
935.789	77.9789		935.789	80.2506		935.789	85.8853		935.789	82.3052		935.789	82.5003		935.789	78.5258		935.789	81.7165		935.803	92.2522
936.271	77.9457		936.271	80.244		936.271	85.8432		936.271	82.2835		936.271	82.4249		936.271	78.4525		936.271	81.6599		936.285	92.2371
936.753	77.9115		936.753	80.2345		936.753	85.7972		936.753	82.2593		936.753	82.3546		936.753	78.3751		936.753	81.601		936.768	92.2068
937.235	77.8763		937.235	80.2209		937.235	85.7478		937.235	82.233		937.235	82.2898		937.235	78.2934		937.235	81.5396		937.25	92.1598
937.717	77.841		937.717	80.2023		937.717	85.6958		937.717	82.205		937.717	82.2305		937.717	78.2072		937.717	81.4761		937.732	92.0895
938.199	77.8054		938.199	80.1776		938.199	85.6415		938.199	82.1754		938.199	82.1751		938.199	78.1162		938.199	81.4105		938.214	92.002
938.681	77.7704		938.681	80.1465		938.681	85.5852		938.681	82.1443		938.681	82.1215		938.681	78.0201		938.681	81.3432		938.696	91.8981
939.163	77.7354		939.163	80.1084		939.163	85.5272		939.163	82.1113		939.163	82.0668		939.163	77.9183		939.163	81.2738		939.178	91.7883
939.646	77.7011		939.646	80.0634		939.646	85.4676		939.646	82.0764		939.646	82.0085		939.646	77.8104		939.646	81.2024		939.66	91.6742
940.128	77.6669		940.128	80.012		940.128	85.4067		940.128	82.0391		940.128	81.9444		940.128	77.6962		940.128	81.1285		940.143	91.5638
940.61	77.6337		940.61	79.9552		940.61	85.3452		940.61	81.9996		940.61	81.8732		940.61	77.576		940.61	81.0524		940.625	91.4544
941.092	77.6012		941.092	79.8942		941.092	85.2837		941.092	81.9575		941.092	81.7949		941.092	77.4503		941.092	80.974		941.107	91.3486
941.574	77.5706		941.574	79.8303		941.574	85.2229		941.574	81.913		941.574	81.7099		941.574	77.3202		941.574	80.8941		941.589	91.2391
942.056	77.5419		942.056	79.7646		942.056	85.1635		942.056	81.8661		942.056	81.6194		942.056	77.1867		942.056	80.813		942.071	91.1256
942.538	77.5163		942.538	79.6984		942.538	85.1059		942.538	81.8168		942.538	81.5244		942.538	77.0507		942.538	80.7315		942.553	91.0002
943.02	77.4937		943.02	79.6327		943.02	85.0502		943.02	81.7654		943.02	81.426		943.02	76.9132		943.02	80.6498		943.035	90.8642
943.503	77.4747		943.503	79.5686		943.503	84.9964		943.503	81.7122		943.503	81.3248		943.503	76.7747		943.503	80.5681		943.517	90.714
943.985	77.459		943.985	79.5068		943.985	84.944		943.985	81.6575		943.985	81.2214		943.985	76.6356		943.985	80.4859		944	90.5553
944.467	77.4473		944.467	79.4481		944.467	84.8928		944.467	81.6019		944.467	81.1161		944.467	76.4963		944.467	80.4035		944.482	90.3898
944.949	77.439		944.949	79.3928		944.949	84.842		944.949	81.5455		944.949	81.0098		944.949	76.3571		944.949	80.3204		944.964	90.2267
945.431	77.4346		945.431	79.341		945.431	84.7912		945.431	81.4887		945.431	80.9031		945.431	76.2187		945.431	80.2372		945.446	90.0676
945.913	77.433		945.913	79.2921		945.913	84.7397		945.913	81.4314		945.913	80.7969		945.913	76.0813		945.913	80.1539		945.928	89.9189
946.395	77.4341		946.395	79.2453		946.395	84.6872		946.395	81.3737		946.395	80.6921		946.395	75.9451		946.395	80.0708		946.41	89.7764
946.877	77.4366		946.877	79.1993		946.877	84.633		946.877	81.315		946.877	80.5893		946.877	75.8101		946.877	79.9876		946.892	89.6404
947.359	77.4397		947.359	79.1529		947.359	84.5768		947.359	81.2554		947.359	80.4887		947.359	75.676		947.359	79.9042		947.374	89.5028
947.842	77.4419		947.842	79.1044		947.842	84.5178		947.842	81.1944		947.842	80.39		947.842	75.5421		947.842	79.8197		947.856	89.3639
948.324	77.4426		948.324	79.0529		948.324	84.4557		948.324	81.132		948.324	80.2926		948.324	75.4077		948.324	79.7341		948.339	89.2202
948.806	77.4407		948.806	78.9972		948.806	84.3895		948.806	81.0678		948.806	80.1954		948.806	75.2721		948.806	79.6469		948.821	89.081
949.288	77.4364		949.288	78.9366		949.288	84.3187		949.288	81.0016		949.288	80.0973		949.288	75.1346		949.288	79.5584		949.303	88.9509
949.77	77.429		949.77	78.8705		949.77	84.2423		949.77	80.9329		949.77	79.9968		949.77	74.9944		949.77	79.4687		949.785	88.8455
950.252	77.4192		950.252	78.7989		950.252	84.1602		950.252	80.8613		950.252	79.8927		950.252	74.8513		950.252	79.3783		950.267	88.771
950.734	77.4066		950.734	78.7218		950.734	84.0722		950.734	80.7863		950.734	79.7836		950.734	74.7047		950.734	79.2866		950.749	88.7382
951.216	77.392		951.216	78.6397		951.216	83.9791		951.216	80.7077		951.216	79.6689		951.216	74.5544		951.216	79.1936		951.231	88.7438
951.698	77.3749		951.698	78.5534		951.698	83.8816		951.698	80.6251		951.698	79.5478		951.698	74.4005		951.698	79.0982		951.713	88.7867
952.181	77.3559		952.181	78.4642		952.181	83.7812		952.181	80.5388		952.181	79.4203		952.181	74.243		952.181	78.9998		952.196	88.8531
952.663	77.335		952.663	78.3727		952.663	83.679		952.663	80.4487		952.663	79.2864		952.663	74.0823		952.663	78.8976		952.678	88.9343
953.145	77.3126		953.145	78.2802		953.145	83.5758		953.145	80.355		953.145	79.1466		953.145	73.9187		953.145	78.7917		953.16	89.0135
953.627	77.2884		953.627	78.1873		953.627	83.472		953.627	80.2576		953.627	79.0016		953.627	73.7522		953.627	78.6819		953.642	89.0828
954.109	77.2631		954.109	78.0944		954.109	83.3675		954.109	80.1566		954.109	78.8521		954.109	73.5831		954.109	78.5686		954.124	89.1303
954.591	77.2361		954.591	78.0016		954.591	83.2617		954.591	80.052		954.591	78.6988		954.591	73.4111		954.591	78.4516		954.606	89.1552
955.073	77.2079		955.073	77.9089		955.073	83.154		955.073	79.9435		955.073	78.5423		955.073	73.236		955.073	78.3311		955.088	89.1529
955.555	77.1779		955.555	77.8157		955.555	83.0436		955.555	79.831		955.555	78.3831		955.555	73.0575		955.555	78.2063		955.57	89.1297
956.038	77.1464		956.038	77.7218		956.038	82.9303		956.038	79.7144		956.038	78.2215		956.038	72.8756		956.038	78.0772		956.053	89.086
956.52	77.1128		956.52	77.6263		956.52	82.8137		956.52	79.5936		956.52	78.0574		956.52	72.6899		956.52	77.9434		956.535	89.0295
957.002	77.0775		957.002	77.5285		957.002	82.6941		957.002	79.4686		957.002	77.8902		957.002	72.5007		957.002	77.8052		957.017	88.9586
957.484	77.0396		957.484	77.4271		957.484	82.5715		957.484	79.3389		957.484	77.7192		957.484	72.3076		957.484	77.6629		957.499	88.8764
957.966	76.9992		957.966	77.3213		957.966	82.4458		957.966	79.2047		957.966	77.5429		957.966	72.1106		957.966	77.5173		957.981	88.7764
958.448	76.9552		958.448	77.2098		958.448	82.3169		958.448	79.0656		958.448	77.3599		958.448	71.9094		958.448	77.3683		958.463	88.658
958.93	76.9077		958.93	77.0921		958.93	82.1845		958.93	78.9218		958.93	77.1689		958.93	71.7036		958.93	77.2162		958.945	88.5135
959.412	76.8559		959.412	76.9676		959.412	82.048		959.412	78.7735		959.412	76.969		959.412	71.4934		959.412	77.0603		959.427	88.345
959.894	76.8002		959.894	76.8365		959.894	81.9068		959.894	78.6212		959.894	76.7598		959.894	71.279		959.894	76.9005		959.909	88.1509
960.377	76.7401		960.377	76.6989		960.377	81.7603		960.377	78.4653		960.377	76.5416		960.377	71.061		960.377	76.7359		960.392	87.9416
960.859	76.6763		960.859	76.5557		960.859	81.6082		960.859	78.3066		960.859	76.3154		960.859	70.8405		960.859	76.5669		960.874	87.7222
961.341	76.6087		961.341	76.4073		961.341	81.4506		961.341	78.1453		961.341	76.0823		961.341	70.6185		961.341	76.3932		961.356	87.5057
961.823	76.5379		961.823	76.2548		961.823	81.2881		961.823	77.9822		961.823	75.8432		961.823	70.3958		961.823	76.2156		961.838	87.296
962.305	76.4633		962.305	76.0989		962.305	81.1217		962.305	77.8174		962.305	75.5991		962.305	70.1729		962.305	76.0342		962.32	87.1007
962.787	76.3849		962.787	75.9407		962.787	80.9526		962.787	77.6512		962.787	75.3505		962.787	69.9499		962.787	75.8495		962.802	86.915
963.269	76.302		963.269	75.7809		963.269	80.7824		963.269	77.4837		963.269	75.0979		963.269	69.7267		963.269	75.6616		963.284	86.7383
963.751	76.2143		963.751	75.621		963.751	80.6123		963.751	77.3151		963.751	74.8418		963.751	69.5032		963.751	75.471		963.767	86.5591
964.234	76.1209		964.234	75.4616		964.234	80.443		964.234	77.1452		964.234	74.5828		964.234	69.2794		964.234	75.2779		964.249	86.3737
964.716	76.0217		964.716	75.3036		964.716	80.2745		964.716	76.9744		964.716	74.3221		964.716	69.0556		964.716	75.0838		964.731	86.1716
965.198	75.9157		965.198	75.1473		965.198	80.106		965.198	76.8023		965.198	74.0607		965.198	68.832		965.198	74.8893		965.213	85.9533
965.68	75.803		965.68	74.9928		965.68	79.9364		965.68	76.6287		965.68	73.7998		965.68	68.6088		965.68	74.6959		965.695	85.7134
966.162	75.6826		966.162	74.8392		966.162	79.7637		966.162	76.4531		966.162	73.5398		966.162	68.3858		966.162	74.5042		966.177	85.4581
966.644	75.5545		966.644	74.6858		966.644	79.5865		966.644	76.2753		966.644	73.2811		966.644	68.1629		966.644	74.3148		966.659	85.1866
967.126	75.4179		967.126	74.5311		967.126	79.4034		967.126	76.0947		967.126	73.0228		967.126	67.9395		967.126	74.127		967.141	84.907
967.608	75.2732		967.608	74.374		967.608	79.2137		967.608	75.9112		967.608	72.7638		967.608	67.7151		967.608	73.9406		967.624	84.618
968.091	75.1199		968.091	74.213		968.091	79.0173		968.091	75.7245		968.091	72.5023		968.091	67.4894		968.091	73.7544		968.106	84.3247
968.573	74.9588		968.573	74.0474		968.573	78.8144		968.573	75.5349		968.573	72.2364		968.573	67.2623		968.573	73.5684		968.588	84.0204
969.055	74.7897		969.055	73.8761		969.055	78.6056		969.055	75.3423		969.055	71.9638		969.055	67.0339		969.055	73.3816		969.07	83.704
969.537	74.6136		969.537	73.699		969.537	78.3916		969.537	75.1469		969.537	71.6826		969.537	66.8043		969.537	73.1943		969.552	83.3646
970.019	74.4302		970.019	73.5157		970.019	78.1727		970.019	74.9487		970.019	71.391		970.019	66.5733		970.019	73.0053		970.034	82.9993
970.501	74.2401		970.501	73.3265		970.501	77.9494		970.501	74.7475		970.501	71.0875		970.501	66.3408		970.501	72.8142		970.516	82.5991
970.983	74.043		970.983	73.1316		970.983	77.7217		970.983	74.5428		970.983	70.7712		970.983	66.1063		970.983	72.6194		970.998	82.1685
971.465	73.8393		971.465	72.9316		971.465	77.4899		971.465	74.3344		971.465	70.442		971.465	65.8693		971.465	72.4197		971.481	81.7075
971.947	73.6288		971.947	72.7272		971.947	77.2541		971.947	74.1217		971.947	70.1		971.947	65.6295		971.947	72.2138		971.963	81.2293
972.429	73.4121		972.429	72.5192		972.429	77.0145		972.429	73.9046		972.429	69.7461		972.429	65.3864		972.429	72.0012		972.445	80.7408
972.912	73.1888		972.912	72.3083		972.912	76.7711		972.912	73.6829		972.912	69.3813		972.912	65.1397		972.912	71.7814		972.927	80.2559
973.394	72.9594		973.394	72.0954		973.394	76.524		973.394	73.4565		973.394	69.0065		973.394	64.8886		973.394	71.5548		973.409	79.7774
973.876	72.7232		973.876	71.8811		973.876	76.2729		973.876	73.2252		973.876	68.6218		973.876	64.632		973.876	71.3207		973.891	79.3122
974.358	72.4797		974.358	71.6659		974.358	76.017		974.358	72.9883		974.358	68.2267		974.358	64.3684		974.358	71.078		974.373	78.8541
974.84	72.2273		974.84	71.4501		974.84	75.7548		974.84	72.744		974.84	67.8193		974.84	64.0953		974.84	70.8228		974.855	78.4045
975.322	71.9649		975.322	71.2337		975.322	75.4845		975.322	72.4896		975.322	67.3962		975.322	63.8096		975.322	70.5499		975.337	77.9558
975.804	71.6903		975.804	71.0161		975.804	75.203		975.804	72.2209		975.804	66.9528		975.804	63.5077		975.804	70.2511		975.82	77.5122
976.286	71.4018		976.286	70.7966		976.286	74.9074		976.286	71.9328		976.286	66.4834		976.286	63.1853		976.286	69.9167		976.302	77.0711
976.769	71.097		976.769	70.5735		976.769	74.5944		976.769	71.6198		976.769	65.9821		976.769	62.8386		976.769	69.5359		976.784	76.6401
977.251	70.774		977.251	70.3454		977.251	74.2619		977.251	71.2769		977.251	65.4441		977.251	62.4646		977.251	69.0994		977.266	76.2176
977.733	70.4297		977.733	70.1104		977.733	73.909		977.733	70.9012		977.733	64.8669		977.733	62.062		977.733	68.6006		977.748	75.8088
978.215	70.0621		978.215	69.8677		978.215	73.5372		978.215	70.493		978.215	64.2525		978.215	61.6329		978.215	68.0396		978.23	75.4078
978.697	69.6679		978.697	69.6171		978.697	73.1504		978.697	70.0566		978.697	63.608		978.697	61.1829		978.697	67.4232		978.712	75.0167
979.179	69.2451		979.179	69.3602		979.179	72.7553		979.179	69.6011		979.179	62.9466		979.179	60.7219		979.179	66.7669		979.195	74.6288
979.661	68.791		979.661	69.0994		979.661	72.3603		979.661	69.139		979.661	62.2861		979.661	60.2631		979.661	66.0923		979.677	74.2485
980.143	68.3046		980.143	68.8389		980.143	71.9752		980.143	68.6853		980.143	61.6477		980.143	59.822		980.143	65.4256		980.159	73.8724
980.625	67.7843		980.625	68.5829		980.625	71.6091		980.625	68.2553		980.625	61.053		980.625	59.4139		980.625	64.7929		980.641	73.507
981.108	67.2303		981.108	68.3361		981.108	71.2699		981.108	67.8626		981.108	60.5214		981.108	59.0526		981.108	64.2185		981.123	73.1469
981.59	66.6423		981.59	68.1025		981.59	70.9634		981.59	67.5181		981.59	60.0682		981.59	58.7482		981.59	63.721		981.605	72.7932
982.072	66.0221		982.072	67.8855		982.072	70.693		982.072	67.2297		982.072	59.7035		982.072	58.5074		982.072	63.3141		982.087	72.433
982.554	65.3718		982.554	67.6875		982.554	70.4598		982.554	67.0014		982.554	59.4323		982.554	58.3327		982.554	63.0053		982.569	72.0593
983.036	64.6965		983.036	67.5102		983.036	70.2636		983.036	66.8351		983.036	59.2548		983.036	58.2233		983.036	62.7976		983.052	71.655
983.518	64.0029		983.518	67.3545		983.518	70.1025		983.518	66.7301		983.518	59.1678		983.518	58.1762		983.518	62.69		983.534	71.2125
984	63.3016		984	67.2209		984	69.9743		984	66.6843		984	59.1649		984	58.186		984	62.679		984.016	70.7182
984.482	62.6045		984.482	67.1087		984.482	69.8757		984.482	66.6936		984.482	59.2373		984.482	58.2459		984.482	62.758		984.498	70.1729
984.965	61.9261		984.965	67.017		984.965	69.8031		984.965	66.7524		984.965	59.3738		984.965	58.3473		984.965	62.9185		984.98	69.5731
985.447	61.2805		985.447	66.9433		985.447	69.7518		985.447	66.853		985.447	59.5603		985.447	58.4795		985.447	63.1478		985.462	68.9316
985.929	60.6819		985.929	66.8846		985.929	69.7167		985.929	66.9854		985.929	59.7804		985.929	58.6302		985.929	63.4303		985.944	68.2564
986.411	60.1421		986.411	66.837		986.411	69.6921		986.411	67.1374		986.411	60.0155		986.411	58.7855		986.411	63.746		986.426	67.5712
986.893	59.6715		986.893	66.7958		986.893	69.6722		986.893	67.2957		986.893	60.2459		986.893	58.9309		986.893	64.0726		986.909	66.8916
987.375	59.2771		987.375	66.7561		987.375	69.6511		987.375	67.4459		987.375	60.452		987.375	59.0522		987.375	64.3858		987.391	66.2439
987.857	58.9638		987.857	66.7132		987.857	69.6241		987.857	67.5748		987.857	60.6164		987.857	59.137		987.857	64.6632		987.873	65.6403
988.339	58.7324		988.339	66.6622		988.339	69.5869		988.339	67.6712		988.339	60.725		988.339	59.1757		988.339	64.8854		988.355	65.0975
988.822	58.5814		988.822	66.5994		988.822	69.5369		988.822	67.7273		988.822	60.769		988.822	59.1623		988.822	65.0395		988.837	64.6141
989.304	58.5054		989.304	66.5218		989.304	69.4729		989.304	67.739		989.304	60.7448		989.304	59.095		989.304	65.1196		989.319	64.1929
989.786	58.4965		989.786	66.4276		989.786	69.3952		989.786	67.7071		989.786	60.6551		989.786	58.9763		989.786	65.1284		989.801	63.8237
990.268	58.5433		990.268	66.3162		990.268	69.3055		990.268	67.6356		990.268	60.5074		990.268	58.8122		990.268	65.0745		990.283	63.5093
990.75	58.6333		990.75	66.1887		990.75	69.2062		990.75	67.5317		990.75	60.3131		990.75	58.6116		990.75	64.9719		990.765	63.2452
991.232	58.7516		991.232	66.0466		991.232	69.1		991.232	67.4035		991.232	60.0853		991.232	58.3845		991.232	64.8351		991.248	63.0424
991.714	58.8833		991.714	65.8927		991.714	68.9891		991.714	67.2592		991.714	59.8364		991.714	58.1408		991.714	64.679		991.73	62.9022
992.196	59.0122		992.196	65.7296		992.196	68.8745		992.196	67.1049		992.196	59.5764		992.196	57.8886		992.196	64.5143		992.212	62.8319
992.678	59.1234		992.678	65.5601		992.678	68.7559		992.678	66.9454		992.678	59.3124		992.678	57.6339		992.678	64.3491		992.694	62.819
993.16	59.202		993.16	65.3862		993.16	68.6319		993.16	66.783		993.16	59.0476		993.16	57.38		993.16	64.1865		993.176	62.852
993.643	59.2355		993.643	65.21		993.643	68.5003		993.643	66.6185		993.643	58.7828		993.643	57.1283		993.643	64.0276		993.658	62.9009
994.125	59.2133		994.125	65.0326		994.125	68.3591		994.125	66.4519		994.125	58.5168		994.125	56.8783		994.125	63.8703		994.14	62.9456
994.607	59.1293		994.607	64.8556		994.607	68.2072		994.607	66.283		994.607	58.2482		994.607	56.6294		994.607	63.7127		994.623	62.9595
995.089	58.9804		995.089	64.68		995.089	68.0441		995.089	66.1116		995.089	57.976		995.089	56.3812		995.089	63.5519		995.105	62.9354
995.571	58.7683		995.571	64.5069		995.571	67.8705		995.571	65.9383		995.571	57.7002		995.571	56.1337		995.571	63.3866		995.587	62.8638
996.053	58.4969		996.053	64.3368		996.053	67.6876		996.053	65.7634		996.053	57.421		996.053	55.8871		996.053	63.2156		996.069	62.7526
996.535	58.1729		996.535	64.1702		996.535	67.4969		996.535	65.5874		996.535	57.1396		996.535	55.6419		996.535	63.0388		996.551	62.6024
997.018	57.8026		997.018	64.0067		997.018	67.2995		997.018	65.4106		997.018	56.8564		997.018	55.398		997.018	62.8555		997.033	62.4243
997.5	57.3927		997.5	63.8457		997.5	67.0967		997.5	65.2332		997.5	56.572		997.5	55.1548		997.5	62.6659		997.515	62.2184
997.982	56.9487		997.982	63.686		997.982	66.8891		997.982	65.055		997.982	56.2864		997.982	54.9114		997.982	62.4691		997.997	61.9949
998.464	56.4767		998.464	63.5268		998.464	66.678		998.464	64.8765		998.464	56.0001		998.464	54.6669		998.464	62.2656		998.48	61.7533
998.946	55.9823		998.946	63.3669		998.946	66.4643		998.946	64.6978		998.946	55.7137		998.946	54.4209		998.946	62.0556		998.962	61.5036
999.428	55.4729		999.428	63.2055		999.428	66.2496		999.428	64.5198		999.428	55.4285		999.428	54.1735		999.428	61.841		999.444	61.242
999.91	54.9569		999.91	63.042		999.91	66.0352		999.91	64.3431		999.91	55.1457		999.91	53.9248		999.91	61.6234		999.926	60.9726
1000.39	54.4444		1000.39	62.8761		1000.39	65.8226		1000.39	64.1684		1000.39	54.8664		1000.39	53.6756		1000.39	61.4051		1000.41	60.6825
1000.87	53.9461		1000.87	62.7073		1000.87	65.613		1000.87	63.9955		1000.87	54.5914		1000.87	53.4257		1000.87	61.1869		1000.89	60.3661
1001.36	53.4737		1001.36	62.5358		1001.36	65.4076		1001.36	63.8246		1001.36	54.321		1001.36	53.1751		1001.36	60.9697		1001.37	60.0077
1001.84	53.0379		1001.84	62.3619		1001.84	65.2072		1001.84	63.6549		1001.84	54.0552		1001.84	52.9234		1001.84	60.7526		1001.85	59.6069
1002.32	52.6498		1002.32	62.1866		1002.32	65.0134		1002.32	63.4864		1002.32	53.7945		1002.32	52.6705		1002.32	60.5355		1002.34	59.161
1002.8	52.3186		1002.8	62.0112		1002.8	64.8273		1002.8	63.3189		1002.8	53.539		1002.8	52.4167		1002.8	60.3177		1002.82	58.6855
1003.28	52.0526		1003.28	61.8376		1003.28	64.6502		1003.28	63.1528		1003.28	53.2896		1003.28	52.1633		1003.28	60.0998		1003.3	58.1898
1003.77	51.8574		1003.77	61.6671		1003.77	64.4828		1003.77	62.9881		1003.77	53.0465		1003.77	51.9112		1003.77	59.8823		1003.78	57.6914
1004.25	51.7367		1004.25	61.5012		1004.25	64.3252		1004.25	62.825		1004.25	52.8098		1004.25	51.6617		1004.25	59.6666		1004.26	57.1901
1004.73	51.6904		1004.73	61.3403		1004.73	64.1765		1004.73	62.6631		1004.73	52.5784		1004.73	51.4151		1004.73	59.4525		1004.75	56.6886
1005.21	51.7161		1005.21	61.1848		1005.21	64.0355		1005.21	62.5017		1005.21	52.3511		1005.21	51.1712		1005.21	59.2403		1005.23	56.1719
1005.7	51.8078		1005.7	61.0339		1005.7	63.9001		1005.7	62.3395		1005.7	52.1257		1005.7	50.9288		1005.7	59.0285		1005.71	55.6359
1006.18	51.9577		1006.18	60.8873		1006.18	63.7685		1006.18	62.1756		1006.18	51.9008		1006.18	50.6871		1006.18	58.8165		1006.19	55.0705
1006.66	52.1551		1006.66	60.7442		1006.66	63.6386		1006.66	62.0092		1006.66	51.6746		1006.66	50.4451		1006.66	58.6031		1006.68	54.4838
1007.14	52.3883		1007.14	60.604		1007.14	63.5086		1007.14	61.8399		1007.14	51.4462		1007.14	50.2022		1007.14	58.3887		1007.16	53.8787
1007.62	52.6428		1007.62	60.4654		1007.62	63.3761		1007.62	61.6671		1007.62	51.2141		1007.62	49.958		1007.62	58.1733		1007.64	53.2696
1008.11	52.9031		1008.11	60.3274		1008.11	63.2384		1008.11	61.4908		1008.11	50.9763		1008.11	49.712		1008.11	57.9583		1008.12	52.654
1008.59	53.1508		1008.59	60.1878		1008.59	63.0921		1008.59	61.3101		1008.59	50.7301		1008.59	49.4634		1008.59	57.7433		1008.6	52.0331
1009.07	53.3674		1009.07	60.0445		1009.07	62.9336		1009.07	61.1245		1009.07	50.4721		1009.07	49.2108		1009.07	57.5284		1009.09	51.3909
1009.55	53.5326		1009.55	59.895		1009.55	62.7594		1009.55	60.9329		1009.55	50.1989		1009.55	48.9527		1009.55	57.3116		1009.57	50.7231
1010.03	53.6283		1010.03	59.7371		1010.03	62.567		1010.03	60.7349		1010.03	49.9079		1010.03	48.6882		1010.03	57.0919		1010.05	50.0202
1010.52	53.6371		1010.52	59.569		1010.52	62.3545		1010.52	60.5301		1010.52	49.5976		1010.52	48.4168		1010.52	56.8677		1010.53	49.2946
1011	53.5458		1011	59.3899		1011	62.1216		1011	60.319		1011	49.268		1011	48.1391		1011	56.6392		1011.01	48.5547
1011.48	53.3441		1011.48	59.1991		1011.48	61.8685		1011.48	60.1016		1011.48	48.9201		1011.48	47.8561		1011.48	56.4063		1011.5	47.8228
1011.96	53.026		1011.96	58.997		1011.96	61.5963		1011.96	59.8788		1011.96	48.5558		1011.96	47.5691		1011.96	56.1704		1011.98	47.1028
1012.45	52.5884		1012.45	58.7838		1012.45	61.3059		1012.45	59.6506		1012.45	48.1767		1012.45	47.2788		1012.45	55.9317		1012.46	46.4006
1012.93	52.0329		1012.93	58.5606		1012.93	60.9985		1012.93	59.4174		1012.93	47.7844		1012.93	46.9856		1012.93	55.6905		1012.94	45.7009
1013.41	51.365		1013.41	58.3283		1013.41	60.6756		1013.41	59.179		1013.41	47.3804		1013.41	46.6898		1013.41	55.4457		1013.42	45
1013.89	50.5959		1013.89	58.0889		1013.89	60.3396		1013.89	58.9359		1013.89	46.967		1013.89	46.3916		1013.89	55.197		1013.91	44.2875
1014.37	49.7428		1014.37	57.8446		1014.37	59.9936		1014.37	58.6888		1014.37	46.5467		1014.37	46.0921		1014.37	54.9437		1014.39	43.5783
1014.86	48.8293		1014.86	57.5984		1014.86	59.6422		1014.86	58.4391		1014.86	46.1234		1014.86	45.7931		1014.86	54.687		1014.87	42.8854
1015.34	47.8834		1015.34	57.3532		1015.34	59.2905		1015.34	58.188		1015.34	45.7008		1015.34	45.4969		1015.34	54.4281		1015.35	42.2371
1015.82	46.9362		1015.82	57.1122		1015.82	58.944		1015.82	57.9372		1015.82	45.2828		1015.82	45.2056		1015.82	54.1697		1015.84	41.643
1016.3	46.0181		1016.3	56.8777		1016.3	58.608		1016.3	57.6876		1016.3	44.8725		1016.3	44.9208		1016.3	53.9131		1016.32	41.1118
1016.78	45.1575		1016.78	56.6519		1016.78	58.2872		1016.78	57.4401		1016.78	44.472		1016.78	44.6432		1016.78	53.6598		1016.8	40.627
1017.27	44.3778		1017.27	56.4359		1017.27	57.9855		1017.27	57.1947		1017.27	44.0825		1017.27	44.3725		1017.27	53.4091		1017.28	40.18
1017.75	43.698		1017.75	56.2309		1017.75	57.7063		1017.75	56.952		1017.75	43.7051		1017.75	44.1082		1017.75	53.1613		1017.76	39.7538
1018.23	43.1309		1018.23	56.0374		1018.23	57.452		1018.23	56.712		1018.23	43.3401		1018.23	43.8499		1018.23	52.9154		1018.25	39.357
1018.71	42.6845		1018.71	55.8557		1018.71	57.2242		1018.71	56.4755		1018.71	42.988		1018.71	43.5974		1018.71	52.6722		1018.73	38.9959
1019.2	42.3605		1019.2	55.6853		1019.2	57.0231		1019.2	56.2429		1019.2	42.6484		1019.2	43.3505		1019.2	52.4317		1019.21	38.6925
1019.68	42.1561		1019.68	55.5254		1019.68	56.8474		1019.68	56.0147		1019.68	42.32		1019.68	43.1089		1019.68	52.1952		1019.69	38.4477
1020.16	42.0622		1020.16	55.3738		1020.16	56.6942		1020.16	55.7905		1020.16	42.0001		1020.16	42.8717		1020.16	51.9622		1020.17	38.2604
1020.64	42.065		1020.64	55.2282		1020.64	56.5594		1020.64	55.5696		1020.64	41.6853		1020.64	42.6374		1020.64	51.7323		1020.66	38.1014
1021.12	42.1449		1021.12	55.0854		1021.12	56.4377		1021.12	55.3508		1021.12	41.3713		1021.12	42.4042		1021.12	51.5026		1021.14	37.9496
1021.61	42.2784		1021.61	54.9427		1021.61	56.3236		1021.61	55.1329		1021.61	41.0541		1021.61	42.1706		1021.61	51.2713		1021.62	37.7776
1022.09	42.4382		1022.09	54.7973		1022.09	56.2113		1022.09	54.9149		1022.09	40.7307		1022.09	41.9357		1022.09	51.0356		1022.1	37.5888
1022.57	42.5958		1022.57	54.6473		1022.57	56.0956		1022.57	54.6964		1022.57	40.3991		1022.57	41.6998		1022.57	50.795		1022.59	37.3905
1023.05	42.7214		1023.05	54.4908		1023.05	55.9713		1023.05	54.4769		1023.05	40.0581		1023.05	41.4636		1023.05	50.549		1023.07	37.2133
1023.53	42.7879		1023.53	54.3269		1023.53	55.8337		1023.53	54.2562		1023.53	39.7069		1023.53	41.2278		1023.53	50.2989		1023.55	37.0723
1024.02	42.7704		1024.02	54.1546		1024.02	55.6782		1024.02	54.0333		1024.02	39.3452		1024.02	40.9928		1024.02	50.0447		1024.03	36.9822
1024.5	42.6506		1024.5	53.9737		1024.5	55.5013		1024.5	53.8077		1024.5	38.9725		1024.5	40.7582		1024.5	49.7867		1024.51	36.9274
1024.98	42.4171		1024.98	53.7842		1024.98	55.3009		1024.98	53.578		1024.98	38.5891		1024.98	40.523		1024.98	49.5233		1025	36.8939
1025.46	42.0684		1025.46	53.5874		1025.46	55.077		1025.46	53.3436		1025.46	38.1967		1025.46	40.2866		1025.46	49.2541		1025.48	36.8539
1025.94	41.6124		1025.94	53.385		1025.94	54.8317		1025.94	53.1041		1025.94	37.7978		1025.94	40.0486		1025.94	48.9776		1025.96	36.8007
1026.43	41.0659		1026.43	53.1798		1026.43	54.569		1026.43	52.8603		1026.43	37.3963		1026.43	39.8095		1026.43	48.6951		1026.44	36.7282
1026.91	40.4513		1026.91	52.9743		1026.91	54.2943		1026.91	52.6127		1026.91	36.9966		1026.91	39.5703		1026.91	48.4074		1026.92	36.6514
1027.39	39.794		1027.39	52.7709		1027.39	54.013		1027.39	52.3625		1027.39	36.6022		1027.39	39.3318		1027.39	48.1174		1027.41	36.5743
1027.87	39.1178		1027.87	52.5709		1027.87	53.7299		1027.87	52.11		1027.87	36.2153		1027.87	39.0942		1027.87	47.8264		1027.89	36.5052
1028.36	38.4439		1028.36	52.3749		1028.36	53.4491		1028.36	51.8557		1028.36	35.837		1028.36	38.857		1028.36	47.5356		1028.37	36.4318
1028.84	37.7886		1028.84	52.1828		1028.84	53.1734		1028.84	51.5991		1028.84	35.467		1028.84	38.6191		1028.84	47.2443		1028.85	36.3479
1029.32	37.1638		1029.32	51.9941		1029.32	52.9049		1029.32	51.3401		1029.32	35.1051		1029.32	38.3792		1029.32	46.9516		1029.34	36.2381
1029.8	36.5769		1029.8	51.8079		1029.8	52.6453		1029.8	51.0787		1029.8	34.7512		1029.8	38.1368		1029.8	46.6562		1029.82	36.1107
1030.28	36.0324		1030.28	51.624		1030.28	52.3961		1030.28	50.8155		1030.28	34.4061		1030.28	37.8921		1030.28	46.3584		1030.3	35.9717
1030.77	35.5318		1030.77	51.4415		1030.77	52.1581		1030.77	50.5511		1030.77	34.0707		1030.77	37.6457		1030.77	46.0585		1030.78	35.8482
1031.25	35.0749		1031.25	51.2598		1031.25	51.9315		1031.25	50.2861		1031.25	33.7458		1031.25	37.3984		1031.25	45.7586		1031.26	35.7531
1031.73	34.6591		1031.73	51.0776		1031.73	51.7154		1031.73	50.0208		1031.73	33.4311		1031.73	37.1508		1031.73	45.4593		1031.75	35.7019
1032.21	34.2807		1032.21	50.8934		1032.21	51.5086		1032.21	49.7548		1032.21	33.1255		1032.21	36.9029		1032.21	45.1614		1032.23	35.6866
1032.69	33.9348		1032.69	50.7056		1032.69	51.3088		1032.69	49.4873		1032.69	32.8269		1032.69	36.6541		1032.69	44.8638		1032.71	35.703
1033.18	33.6171		1033.18	50.5132		1033.18	51.1145		1033.18	49.2179		1033.18	32.5338		1033.18	36.4046		1033.18	44.5658		1033.19	35.7336
1033.66	33.3235		1033.66	50.3158		1033.66	50.9243		1033.66	48.9463		1033.66	32.2448		1033.66	36.1549		1033.66	44.2659		1033.67	35.7797
1034.14	33.052		1034.14	50.1142		1034.14	50.738		1034.14	48.6732		1034.14	31.9594		1034.14	35.9065		1034.14	43.9648		1034.16	35.8373
1034.62	32.802		1034.62	49.9094		1034.62	50.5555		1034.62	48.3991		1034.62	31.6775		1034.62	35.661		1034.62	43.6632		1034.64	35.919
1035.11	32.5743		1035.11	49.7034		1035.11	50.3772		1035.11	48.1251		1035.11	31.399		1035.11	35.4202		1035.11	43.3635		1035.12	36.0214
1035.59	32.3703		1035.59	49.4978		1035.59	50.2034		1035.59	47.8515		1035.59	31.1235		1035.59	35.1845		1035.59	43.0664		1035.6	36.1463
1036.07	32.1919		1036.07	49.2944		1036.07	50.0344		1036.07	47.5784		1036.07	30.8502		1036.07	34.9535		1036.07	42.7728		1036.09	36.2743
1036.55	32.0413		1036.55	49.0947		1036.55	49.8704		1036.55	47.3053		1036.55	30.5786		1036.55	34.7255		1036.55	42.4812		1036.57	36.3955
1037.03	31.9215		1037.03	48.9003		1037.03	49.7124		1037.03	47.032		1037.03	30.3092		1037.03	34.4991		1037.03	42.1904		1037.05	36.4937
1037.52	31.8361		1037.52	48.7126		1037.52	49.5615		1037.52	46.7586		1037.52	30.0434		1037.52	34.273		1037.52	41.8985		1037.53	36.5756
1038	31.7898		1038	48.5332		1038	49.4192		1038	46.486		1038	29.7834		1038	34.0467		1038	41.6054		1038.01	36.6466
1038.48	31.7869		1038.48	48.363		1038.48	49.287		1038.48	46.2152		1038.48	29.5312		1038.48	33.8203		1038.48	41.3115		1038.5	36.7306
1038.96	31.8317		1038.96	48.2025		1038.96	49.1657		1038.96	45.9474		1038.96	29.2882		1038.96	33.5941		1038.96	41.0189		1038.98	36.8368
1039.44	31.9267		1039.44	48.0511		1039.44	49.0549		1039.44	45.6832		1039.44	29.0538		1039.44	33.3676		1039.44	40.7284		1039.46	36.9765
1039.93	32.0729		1039.93	47.9076		1039.93	48.9539		1039.93	45.4226		1039.93	28.8267		1039.93	33.1401		1039.93	40.441		1039.94	37.1399
1040.41	32.2691		1040.41	47.7702		1040.41	48.8615		1040.41	45.1649		1040.41	28.6046		1040.41	32.9104		1040.41	40.1553		1040.42	37.3216
1040.89	32.5137		1040.89	47.6373		1040.89	48.777		1040.89	44.9096		1040.89	28.3864		1040.89	32.6779		1040.89	39.8706		1040.91	37.5056
1041.37	32.8039		1041.37	47.5077		1041.37	48.7001		1041.37	44.656		1041.37	28.1722		1041.37	32.4429		1041.37	39.585		1041.39	37.6939
1041.85	33.1373		1041.85	47.381		1041.85	48.6314		1041.85	44.4046		1041.85	27.964		1041.85	32.2069		1041.85	39.2989		1041.87	37.884
1042.34	33.5113		1042.34	47.2571		1042.34	48.5715		1042.34	44.1559		1042.34	27.7644		1042.34	31.9721		1042.34	39.0132		1042.35	38.0883
1042.82	33.9231		1042.82	47.136		1042.82	48.5209		1042.82	43.9106		1042.82	27.5761		1042.82	31.7409		1042.82	38.7303		1042.84	38.3039
1043.3	34.3693		1043.3	47.0178		1043.3	48.4793		1043.3	43.6691		1043.3	27.4003		1043.3	31.5149		1043.3	38.4517		1043.32	38.5331
1043.78	34.8458		1043.78	46.9024		1043.78	48.4455		1043.78	43.4316		1043.78	27.2372		1043.78	31.2947		1043.78	38.179		1043.8	38.7597
1044.27	35.3476		1044.27	46.7896		1044.27	48.4181		1044.27	43.1979		1044.27	27.0857		1044.27	31.08		1044.27	37.9112		1044.28	38.977
1044.75	35.8701		1044.75	46.68		1044.75	48.396		1044.75	42.9682		1044.75	26.9445		1044.75	30.8705		1044.75	37.6477		1044.76	39.173
1045.23	36.4081		1045.23	46.5748		1045.23	48.3783		1045.23	42.7428		1045.23	26.8129		1045.23	30.666		1045.23	37.3871		1045.25	39.3558
1045.71	36.957		1045.71	46.4757		1045.71	48.3648		1045.71	42.5229		1045.71	26.691		1045.71	30.4676		1045.71	37.1295		1045.73	39.5306
1046.19	37.5114		1046.19	46.3848		1046.19	48.3554		1046.19	42.3097		1046.19	26.5787		1046.19	30.2763		1046.19	36.8754		1046.21	39.7167
1046.68	38.0657		1046.68	46.3041		1046.68	48.3499		1046.68	42.1046		1046.68	26.4759		1046.68	30.0935		1046.68	36.6268		1046.69	39.9169
1047.16	38.6124		1047.16	46.2346		1047.16	48.3473		1047.16	41.9078		1047.16	26.3812		1047.16	29.9195		1047.16	36.3844		1047.17	40.1357
1047.64	39.1434		1047.64	46.1769		1047.64	48.3458		1047.64	41.7191		1047.64	26.2922		1047.64	29.754		1047.64	36.1488		1047.66	40.3567
1048.12	39.6491		1048.12	46.1303		1048.12	48.3429		1048.12	41.5374		1048.12	26.2059		1048.12	29.5959		1048.12	35.9184		1048.14	40.5713
1048.6	40.1207		1048.6	46.094		1048.6	48.3365		1048.6	41.3616		1048.6	26.1197		1048.6	29.4442		1048.6	35.6916		1048.62	40.7637
1049.09	40.5497		1049.09	46.0663		1049.09	48.3242		1049.09	41.1909		1049.09	26.0315		1049.09	29.2979		1049.09	35.466		1049.1	40.9382
1049.57	40.9293		1049.57	46.0461		1049.57	48.3044		1049.57	41.0251		1049.57	25.9406		1049.57	29.1571		1049.57	35.2412		1049.59	41.0973
1050.05	41.2534		1050.05	46.0316		1050.05	48.2757		1050.05	40.8639		1050.05	25.8459		1050.05	29.022		1050.05	35.017		1050.07	41.2589
1050.53	41.5178		1050.53	46.0211		1050.53	48.2369		1050.53	40.7072		1050.53	25.7467		1050.53	28.8925		1050.53	34.7952		1050.55	41.4261
1051.02	41.7181		1051.02	46.0119		1051.02	48.1864		1051.02	40.5539		1051.02	25.6406		1051.02	28.7677		1051.02	34.576		1051.03	41.6055
1051.5	41.8516		1051.5	46.0018		1051.5	48.1234		1051.5	40.4023		1051.5	25.5249		1051.5	28.6454		1051.5	34.36		1051.51	41.7839
1051.98	41.9159		1051.98	45.9882		1051.98	48.0472		1051.98	40.2499		1051.98	25.3963		1051.98	28.5231		1051.98	34.1452		1051.99	41.956
1052.46	41.9109		1052.46	45.9691		1052.46	47.9579		1052.46	40.0945		1052.46	25.2529		1052.46	28.3982		1052.46	33.9301		1052.48	42.1082
1052.94	41.8384		1052.94	45.9433		1052.94	47.8567		1052.94	39.9342		1052.94	25.094		1052.94	28.2691		1052.94	33.7119		1052.96	42.2455
1053.42	41.7032		1053.42	45.9102		1053.42	47.7457		1053.42	39.7683		1053.42	24.9208		1053.42	28.1353		1053.42	33.4903		1053.44	42.3697
1053.91	41.512		1053.91	45.8698		1053.91	47.6271		1053.91	39.5965		1053.91	24.7355		1053.91	27.997		1053.91	33.2651		1053.92	42.4948
1054.39	41.2741		1054.39	45.8224		1054.39	47.5031		1054.39	39.4194		1054.39	24.5405		1054.39	27.8549		1054.39	33.0379		1054.41	42.6198
1054.87	40.9992		1054.87	45.7682		1054.87	47.3752		1054.87	39.2373		1054.87	24.3375		1054.87	27.709		1054.87	32.8095		1054.89	42.7458
1055.35	40.6981		1055.35	45.7075		1055.35	47.2449		1055.35	39.0506		1055.35	24.1274		1055.35	27.5586		1055.35	32.5808		1055.37	42.8548
1055.84	40.381		1055.84	45.6409		1055.84	47.1133		1055.84	38.8593		1055.84	23.9104		1055.84	27.4025		1055.84	32.3505		1055.85	42.9373
1056.32	40.0584		1056.32	45.57		1056.32	46.982		1056.32	38.6638		1056.32	23.6875		1056.32	27.2398		1056.32	32.1179		1056.33	42.9776
1056.8	39.7396		1056.8	45.4966		1056.8	46.8532		1056.8	38.465		1056.8	23.46		1056.8	27.0703		1056.8	31.8814		1056.82	42.982
1057.28	39.4333		1057.28	45.4235		1057.28	46.7295		1057.28	38.2644		1057.28	23.2305		1057.28	26.8949		1057.28	31.6414		1057.3	42.9559
1057.76	39.1461		1057.76	45.353		1057.76	46.6129		1057.76	38.0636		1057.76	23.0015		1057.76	26.7151		1057.76	31.3986		1057.78	42.9217
1058.25	38.8827		1058.25	45.2869		1058.25	46.505		1058.25	37.8642		1058.25	22.7752		1058.25	26.5326		1058.25	31.1557		1058.26	42.8889
1058.73	38.6446		1058.73	45.2257		1058.73	46.4055		1058.73	37.6669		1058.73	22.5521		1058.73	26.3482		1058.73	30.9137		1058.74	42.8705
1059.21	38.4304		1059.21	45.1689		1059.21	46.3131		1059.21	37.4714		1059.21	22.3314		1059.21	26.1619		1059.21	30.6739		1059.23	42.8594
1059.69	38.2357		1059.69	45.1146		1059.69	46.2255		1059.69	37.277		1059.69	22.1116		1059.69	25.9728		1059.69	30.4347		1059.71	42.8535
1060.17	38.0541		1060.17	45.0611		1060.17	46.1401		1060.17	37.0827		1060.17	21.8912		1060.17	25.7804		1060.17	30.1948		1060.19	42.8411
1060.66	37.8772		1060.66	45.0061		1060.66	46.0542		1060.66	36.8882		1060.66	21.6698		1060.66	25.5847		1060.66	29.9518		1060.67	42.8261
1061.14	37.6967		1061.14	44.9486		1061.14	45.9663		1061.14	36.6936		1061.14	21.448		1061.14	25.3862		1061.14	29.7052		1061.16	42.8075
1061.62	37.5034		1061.62	44.8872		1061.62	45.8744		1061.62	36.4995		1061.62	21.2269		1061.62	25.1862		1061.62	29.4551		1061.64	42.7975
1062.1	37.2891		1062.1	44.8213		1062.1	45.7774		1062.1	36.3067		1062.1	21.0074		1062.1	24.9855		1062.1	29.2033		1062.12	42.7933
1062.59	37.0456		1062.59	44.75		1062.59	45.6732		1062.59	36.115		1062.59	20.7892		1062.59	24.7837		1062.59	28.9506		1062.6	42.7952
1063.07	36.7664		1063.07	44.6725		1063.07	45.5602		1063.07	35.9239		1063.07	20.5709		1063.07	24.5796		1063.07	28.6979		1063.08	42.7857
1063.55	36.4462		1063.55	44.5877		1063.55	45.4368		1063.55	35.7319		1063.55	20.3506		1063.55	24.3712		1063.55	28.4438		1063.57	42.7555
1064.03	36.0834		1064.03	44.4953		1064.03	45.3025		1064.03	35.5378		1064.03	20.1272		1064.03	24.157		1064.03	28.1871		1064.05	42.6888
1064.51	35.6796		1064.51	44.3955		1064.51	45.1579		1064.51	35.341		1064.51	19.901		1064.51	23.9364		1064.51	27.926		1064.53	42.591
1065	35.2413		1065	44.2893		1065	45.0052		1065	35.1417		1065	19.674		1065	23.7108		1065	27.6603		1065.01	42.466
1065.48	34.7781		1065.48	44.1784		1065.48	44.8469		1065.48	34.9407		1065.48	19.4494		1065.48	23.4823		1065.48	27.391		1065.49	42.3341
1065.96	34.3026		1065.96	44.0646		1065.96	44.6865		1065.96	34.7391		1065.96	19.2302		1065.96	23.2536		1065.96	27.1205		1065.98	42.2031
1066.44	33.8281		1066.44	43.9498		1066.44	44.5268		1066.44	34.5376		1066.44	19.0185		1066.44	23.0266		1066.44	26.8509		1066.46	42.0844
1066.92	33.3683		1066.92	43.8357		1066.92	44.3702		1066.92	34.3365		1066.92	18.8151		1066.92	22.802		1066.92	26.5838		1066.94	41.9704
1067.41	32.9355		1067.41	43.7237		1067.41	44.2188		1067.41	34.1354		1067.41	18.6196		1067.41	22.5795		1067.41	26.3188		1067.42	41.8612
1067.89	32.541		1067.89	43.6153		1067.89	44.075		1067.89	33.9341		1067.89	18.4318		1067.89	22.3585		1067.89	26.0553		1067.9	41.7482
1068.37	32.1947		1068.37	43.5117		1068.37	43.941		1068.37	33.7326		1068.37	18.2517		1068.37	22.1386		1068.37	25.7917		1068.39	41.6422
1068.85	31.9054		1068.85	43.4143		1068.85	43.8193		1068.85	33.5315		1068.85	18.0804		1068.85	21.9202		1068.85	25.5283		1068.87	41.5506
1069.34	31.6802		1069.34	43.3235		1069.34	43.7117		1069.34	33.3315		1069.34	17.9192		1069.34	21.7041		1069.34	25.2654		1069.35	41.4959
1069.82	31.5245		1069.82	43.2396		1069.82	43.6196		1069.82	33.1334		1069.82	17.7689		1069.82	21.4911		1069.82	25.0052		1069.83	41.4845
1070.3	31.4411		1070.3	43.1615		1070.3	43.5428		1070.3	32.9369		1070.3	17.6288		1070.3	21.2813		1070.3	24.7489		1070.32	41.525
1070.78	31.4307		1070.78	43.0879		1070.78	43.4804		1070.78	32.7413		1070.78	17.4971		1070.78	21.074		1070.78	24.4978		1070.8	41.6047
1071.26	31.4914		1071.26	43.0169		1071.26	43.4307		1071.26	32.5451		1071.26	17.3708		1071.26	20.8676		1071.26	24.2508		1071.28	41.7155
1071.75	31.6196		1071.75	42.9472		1071.75	43.3919		1071.75	32.347		1071.75	17.2476		1071.75	20.661		1071.75	24.0068		1071.76	41.8402
1072.23	31.8098		1072.23	42.8776		1072.23	43.3625		1072.23	32.1462		1072.23	17.1255		1072.23	20.4536		1072.23	23.7636		1072.24	41.9784
1072.71	32.0557		1072.71	42.808		1072.71	43.3413		1072.71	31.943		1072.71	17.0042		1072.71	20.2459		1072.71	23.5211		1072.73	42.127
1073.19	32.3492		1073.19	42.7384		1073.19	43.3269		1073.19	31.7382		1073.19	16.8838		1073.19	20.0392		1073.19	23.279		1073.21	42.2962
1073.67	32.6813		1073.67	42.6689		1073.67	43.3177		1073.67	31.5327		1073.67	16.7649		1073.67	19.8346		1073.67	23.0392		1073.69	42.4834
1074.16	33.0407		1074.16	42.5991		1074.16	43.3109		1074.16	31.3266		1074.16	16.6468		1074.16	19.6324		1074.16	22.8023		1074.17	42.6899
1074.64	33.4151		1074.64	42.5285		1074.64	43.3035		1074.64	31.1196		1074.64	16.5286		1074.64	19.4319		1074.64	22.5692		1074.65	42.9002
1075.12	33.7905		1075.12	42.4563		1075.12	43.2923		1075.12	30.9104		1075.12	16.4086		1075.12	19.2315		1075.12	22.3387		1075.14	43.1085
1075.6	34.153		1075.6	42.3824		1075.6	43.2749		1075.6	30.6978		1075.6	16.2858		1075.6	19.0299		1075.6	22.1093		1075.62	43.3036
1076.09	34.4886		1076.09	42.307		1076.09	43.2493		1076.09	30.4809		1076.09	16.1601		1076.09	18.8267		1076.09	21.8791		1076.1	43.4953
1076.57	34.7849		1076.57	42.2309		1076.57	43.2147		1076.57	30.2601		1076.57	16.0325		1076.57	18.6226		1076.57	21.6477		1076.58	43.6913
1077.05	35.0304		1077.05	42.1552		1077.05	43.1703		1077.05	30.0359		1077.05	15.9039		1077.05	18.419		1077.05	21.4152		1077.07	43.9137
1077.53	35.2156		1077.53	42.0808		1077.53	43.1153		1077.53	29.8095		1077.53	15.7749		1077.53	18.2174		1077.53	21.1833		1077.55	44.1701
1078.01	35.3324		1078.01	42.0082		1078.01	43.0482		1078.01	29.5813		1078.01	15.6444		1078.01	18.0183		1078.01	20.953		1078.03	44.4668
1078.49	35.3761		1078.49	41.9373		1078.49	42.9675		1078.49	29.3514		1078.49	15.5107		1078.49	17.8214		1078.49	20.7251		1078.51	44.7896
1078.98	35.3449		1078.98	41.8677		1078.98	42.8721		1078.98	29.1194		1078.98	15.3715		1078.98	17.6255		1078.98	20.4987		1078.99	45.1274
1079.46	35.2425		1079.46	41.7993		1079.46	42.7623		1079.46	28.885		1079.46	15.2255		1079.46	17.4299		1079.46	20.2729		1079.48	45.4587
1079.94	35.0774		1079.94	41.7325		1079.94	42.6402		1079.94	28.6485		1079.94	15.0732		1079.94	17.2345		1079.94	20.0462		1079.96	45.779
1080.42	34.8637		1080.42	41.6684		1080.42	42.5098		1080.42	28.4112		1080.42	14.9171		1080.42	17.0409		1080.42	19.8185		1080.44	46.0812
1080.91	34.6183		1080.91	41.6082		1080.91	42.3764		1080.91	28.175		1080.91	14.7607		1080.91	16.8515		1080.91	19.5907		1080.92	46.3753
1081.39	34.3599		1081.39	41.5534		1081.39	42.2453		1081.39	27.9418		1081.39	14.6077		1081.39	16.6686		1081.39	19.3651		1081.4	46.6625
1081.87	34.1062		1081.87	41.5052		1081.87	42.1213		1081.87	27.713		1081.87	14.4604		1081.87	16.4937		1081.87	19.1433		1081.89	46.9511
1082.35	33.8727		1082.35	41.4644		1082.35	42.008		1082.35	27.4892		1082.35	14.3199		1082.35	16.3269		1082.35	18.9267		1082.37	47.2382
1082.83	33.6709		1082.83	41.4312		1082.83	41.9077		1082.83	27.27		1082.83	14.1861		1082.83	16.1673		1082.83	18.7151		1082.85	47.5285
1083.32	33.5092		1083.32	41.4059		1083.32	41.8217		1083.32	27.0549		1083.32	14.0587		1083.32	16.0138		1083.32	18.5074		1083.33	47.8206
1083.8	33.3918		1083.8	41.3886		1083.8	41.7505		1083.8	26.8433		1083.8	13.9375		1083.8	15.8654		1083.8	18.3019		1083.82	48.1269
1084.28	33.3199		1084.28	41.3793		1084.28	41.694		1084.28	26.6351		1084.28	13.8231		1084.28	15.722		1084.28	18.0978		1084.3	48.4535
1084.76	33.2908		1084.76	41.3775		1084.76	41.6512		1084.76	26.4302		1084.76	13.7158		1084.76	15.5838		1084.76	17.8947		1084.78	48.8149
1085.24	33.2991		1085.24	41.3823		1085.24	41.6204		1085.24	26.2282		1085.24	13.6155		1085.24	15.4507		1085.24	17.6935		1085.26	49.2099
1085.73	33.3357		1085.73	41.3918		1085.73	41.5981		1085.73	26.0277		1085.73	13.5202		1085.73	15.3215		1085.73	17.4943		1085.74	49.6386
1086.21	33.3894		1086.21	41.4037		1086.21	41.5805		1086.21	25.8267		1086.21	13.4272		1086.21	15.1936		1086.21	17.2975		1086.23	50.0836
1086.69	33.4464		1086.69	41.4156		1086.69	41.5627		1086.69	25.6221		1086.69	13.3327		1086.69	15.0638		1086.69	17.1017		1086.71	50.5347
1087.17	33.4928		1087.17	41.4253		1087.17	41.5402		1087.17	25.4111		1087.17	13.2334		1087.17	14.9289		1087.17	16.9057		1087.19	50.9751
1087.65	33.5148		1087.65	41.4312		1087.65	41.5088		1087.65	25.1918		1087.65	13.1272		1087.65	14.7867		1087.65	16.7079		1087.67	51.4037
1088.14	33.5011		1088.14	41.4327		1088.14	41.4654		1088.14	24.9632		1088.14	13.0132		1088.14	14.6368		1088.14	16.5078		1088.15	51.8156
1088.62	33.443		1088.62	41.4289		1088.62	41.4072		1088.62	24.7253		1088.62	12.8911		1088.62	14.4795		1088.62	16.3057		1088.64	52.2168
1089.1	33.336		1089.1	41.4196		1089.1	41.3319		1089.1	24.4786		1089.1	12.7608		1089.1	14.3159		1089.1	16.103		1089.12	52.6013
1089.58	33.179		1089.58	41.4038		1089.58	41.2376		1089.58	24.2233		1089.58	12.6214		1089.58	14.1465		1089.58	15.9008		1089.6	52.9656
1090.07	32.9755		1090.07	41.381		1090.07	41.1235		1090.07	23.959		1090.07	12.4718		1090.07	13.9711		1090.07	15.6999		1090.08	53.2944
1090.55	32.7323		1090.55	41.3505		1090.55	40.99		1090.55	23.6852		1090.55	12.3109		1090.55	13.789		1090.55	15.5		1090.57	53.5806
1091.03	32.4606		1091.03	41.3124		1091.03	40.8394		1091.03	23.4016		1091.03	12.1392		1091.03	13.6		1091.03	15.3005		1091.05	53.8153
1091.51	32.1739		1091.51	41.2676		1091.51	40.676		1091.51	23.1087		1091.51	11.9589		1091.51	13.4046		1091.51	15.1002		1091.53	54.0063
1091.99	31.888		1091.99	41.2179		1091.99	40.5056		1091.99	22.8082		1091.99	11.7746		1091.99	13.2047		1091.99	14.8993		1092.01	54.1628
1092.48	31.6186		1092.48	41.1651		1092.48	40.3343		1092.48	22.5022		1092.48	11.5914		1092.48	13.0028		1092.48	14.6981		1092.49	54.3058
1092.96	31.3804		1092.96	41.1114		1092.96	40.1677		1092.96	22.1933		1092.96	11.4143		1092.96	12.8013		1092.96	14.4981		1092.98	54.4467
1093.44	31.1855		1093.44	41.0577		1093.44	40.0094		1093.44	21.8829		1093.44	11.2468		1093.44	12.6017		1093.44	14.3003		1093.46	54.599
1093.92	31.0433		1093.92	41.0049		1093.92	39.8618		1093.92	21.5717		1093.92	11.0904		1093.92	12.4041		1093.92	14.1051		1093.94	54.7608
1094.4	30.9598		1094.4	40.9528		1094.4	39.7255		1094.4	21.2589		1094.4	10.9452		1094.4	12.2079		1094.4	13.912		1094.42	54.9343
1094.89	30.9395		1094.89	40.9015		1094.89	39.6007		1094.89	20.9438		1094.89	10.8107		1094.89	12.0126		1094.89	13.7197		1094.9	55.1143
1095.37	30.984		1095.37	40.8508		1095.37	39.4874		1095.37	20.6253		1095.37	10.6864		1095.37	11.8181		1095.37	13.5267		1095.39	55.3081
1095.85	31.0942		1095.85	40.801		1095.85	39.3861		1095.85	20.3032		1095.85	10.5727		1095.85	11.6259		1095.85	13.3323		1095.87	55.5192
1096.33	31.2691		1096.33	40.7522		1096.33	39.2973		1096.33	19.9779		1096.33	10.4699		1096.33	11.438		1096.33	13.1365		1096.35	55.7604
1096.82	31.5065		1096.82	40.7043		1096.82	39.2213		1096.82	19.6496		1096.82	10.3784		1096.82	11.2566		1096.82	12.94		1096.83	56.0333
1097.3	31.802		1097.3	40.6571		1097.3	39.1573		1097.3	19.3181		1097.3	10.2977		1097.3	11.083		1097.3	12.7438		1097.32	56.34
1097.78	32.1506		1097.78	40.6099		1097.78	39.1037		1097.78	18.9828		1097.78	10.227		1097.78	10.9177		1097.78	12.5486		1097.8	56.6668
1098.26	32.5453		1098.26	40.5619		1098.26	39.0581		1098.26	18.6421		1098.26	10.1649		1098.26	10.7608		1098.26	12.3546		1098.28	57.0036
1098.74	32.9796		1098.74	40.513		1098.74	39.0181		1098.74	18.2949		1098.74	10.1111		1098.74	10.6126		1098.74	12.1616		1098.76	57.3319
1099.23	33.4465		1099.23	40.463		1099.23	38.9813		1099.23	17.9404		1099.23	10.0664		1099.23	10.4744		1099.23	11.9698		1099.24	57.645
1099.71	33.9402		1099.71	40.4126		1099.71	38.9461		1099.71	17.5793		1099.71	10.0321		1099.71	10.3489		1099.71	11.7798		1099.73	57.9337
1100.19	34.4546		1100.19	40.3623		1100.19	38.9109		1100.19	17.2131		1100.19	10.0098		1100.19	10.2396		1100.19	11.5932		1100.21	58.1997
1100.67	34.984		1100.67	40.3125		1100.67	38.8748		1100.67	16.8437		1100.67	10		1100.67	10.1496		1100.67	11.4121		1100.69	58.439
1101.15	35.5217		1101.15	40.2631		1101.15	38.8365		1101.15	16.4731		1101.15	10.0017		1101.15	10.0808		1101.15	11.2384		1101.17	58.6542
1101.64	36.061		1101.64	40.214		1101.64	38.7952		1101.64	16.1027		1101.64	10.0128		1101.64	10.0335		1101.64	11.0737		1101.65	58.84
1102.12	36.5938		1102.12	40.1646		1102.12	38.7498		1102.12	15.7338		1102.12	10.0306		1102.12	10.0069		1102.12	10.919		1102.14	59.0007
1102.6	37.1129		1102.6	40.1149		1102.6	38.7003		1102.6	15.3679		1102.6	10.0538		1102.6	10		1102.6	10.7748		1102.62	59.1371
1103.08	37.611		1103.08	40.0651		1103.08	38.6469		1103.08	15.0071		1103.08	10.0824		1103.08	10.012		1103.08	10.6414		1103.1	59.2627
1103.57	38.0818		1103.57	40.016		1103.57	38.5906		1103.57	14.6546		1103.57	10.1183		1103.57	10.0432		1103.57	10.5193		1103.58	59.3874
1104.05	38.5195		1104.05	39.9682		1104.05	38.5317		1104.05	14.3138		1104.05	10.1639		1104.05	10.0944		1104.05	10.4093		1104.07	59.5281
1104.53	38.9189		1104.53	39.9224		1104.53	38.4705		1104.53	13.9882		1104.53	10.2213		1104.53	10.166		1104.53	10.3125		1104.55	59.6889
1105.01	39.2744		1105.01	39.8783		1105.01	38.406		1105.01	13.6806		1105.01	10.2912		1105.01	10.2575		1105.01	10.2297		1105.03	59.8729
1105.49	39.5812		1105.49	39.8357		1105.49	38.337		1105.49	13.3923		1105.49	10.3723		1105.49	10.3669		1105.49	10.1609		1105.51	60.067
1105.98	39.8341		1105.98	39.7939		1105.98	38.2619		1105.98	13.1242		1105.98	10.4626		1105.98	10.4916		1105.98	10.1058		1105.99	60.2609
1106.46	40.0291		1106.46	39.7531		1106.46	38.1802		1106.46	12.8764		1106.46	10.5599		1106.46	10.6286		1106.46	10.0632		1106.47	60.4365
1106.94	40.1628		1106.94	39.7135		1106.94	38.0921		1106.94	12.6495		1106.94	10.6627		1106.94	10.7761		1106.94	10.0321		1106.96	60.5885
1107.42	40.2335		1107.42	39.6764		1107.42	37.9989		1107.42	12.4444		1107.42	10.771		1107.42	10.9328		1107.42	10.0116		1107.44	60.7102
1107.9	40.2399		1107.9	39.6429		1107.9	37.9021		1107.9	12.2623		1107.9	10.8853		1107.9	11.0984		1107.9	10.001		1107.92	60.8077
1108.39	40.1821		1108.39	39.614		1108.39	37.8034		1108.39	12.1041		1108.39	11.0059		1108.39	11.2725		1108.39	10		1108.4	60.8828
1108.87	40.0602		1108.87	39.59		1108.87	37.7032		1108.87	11.9695		1108.87	11.1325		1108.87	11.4542		1108.87	10.008		1108.89	60.9423
1109.35	39.8757		1109.35	39.5709		1109.35	37.6019		1109.35	11.857		1109.35	11.264		1109.35	11.6418		1109.35	10.0242		1109.37	60.9831
1109.83	39.6305		1109.83	39.556		1109.83	37.4989		1109.83	11.7638		1109.83	11.3991		1109.83	11.8331		1109.83	10.0473		1109.85	61.0065
1110.32	39.3289		1110.32	39.5449		1110.32	37.3946		1110.32	11.6869		1110.32	11.5368		1110.32	12.0269		1110.32	10.0755		1110.33	61.0058
1110.8	38.9768		1110.8	39.537		1110.8	37.2898		1110.8	11.6233		1110.8	11.6771		1110.8	12.2228		1110.8	10.1077		1110.81	60.9821
1111.28	38.5832		1111.28	39.5326		1111.28	37.1864		1111.28	11.5709		1111.28	11.8208		1111.28	12.4217		1111.28	10.1427		1111.3	60.9327
1111.76	38.1579		1111.76	39.5317		1111.76	37.0871		1111.76	11.5282		1111.76	11.969		1111.76	12.6251		1111.76	10.18		1111.78	60.8629
1112.24	37.7136		1112.24	39.5344		1112.24	36.9946		1112.24	11.494		1112.24	12.1225		1112.24	12.8342		1112.24	10.2194		1112.26	60.7717
1112.72	37.2624		1112.72	39.5401		1112.72	36.9114		1112.72	11.4669		1112.72	12.2813		1112.72	13.0494		1112.72	10.2608		1112.74	60.6638
1113.21	36.8177		1113.21	39.5485		1113.21	36.8394		1113.21	11.4446		1113.21	12.4449		1113.21	13.2699		1113.21	10.3035		1113.22	60.5369
1113.69	36.3915		1113.69	39.5589		1113.69	36.7804		1113.69	11.425		1113.69	12.6133		1113.69	13.4946		1113.69	10.3468		1113.71	60.3963
1114.17	35.9969		1114.17	39.5712		1114.17	36.736		1114.17	11.4053		1114.17	12.7875		1114.17	13.7227		1114.17	10.3892		1114.19	60.2439
1114.65	35.6453		1114.65	39.5856		1114.65	36.7079		1114.65	11.384		1114.65	12.9695		1114.65	13.9543		1114.65	10.4298		1114.67	60.0926
1115.14	35.3485		1115.14	39.6031		1115.14	36.6983		1115.14	11.3598		1115.14	13.1626		1115.14	14.1909		1115.14	10.4673		1115.15	59.9523
1115.62	35.1164		1115.62	39.6246		1115.62	36.7082		1115.62	11.3322		1115.62	13.3695		1115.62	14.4342		1115.62	10.5015		1115.64	59.8407
1116.1	34.9582		1116.1	39.6514		1116.1	36.7386		1116.1	11.3008		1116.1	13.5916		1116.1	14.6859		1116.1	10.5322		1116.12	59.7643
1116.58	34.88		1116.58	39.6842		1116.58	36.7889		1116.58	11.2648		1116.58	13.8283		1116.58	14.9463		1116.58	10.5594		1116.6	59.7306
1117.06	34.8868		1117.06	39.7238		1117.06	36.8585		1117.06	11.2229		1117.06	14.078		1117.06	15.2151		1117.06	10.5826		1117.08	59.7311
1117.55	34.9806		1117.55	39.7711		1117.55	36.946		1117.55	11.1742		1117.55	14.3384		1117.55	15.4913		1117.55	10.6019		1117.56	59.7585
1118.03	35.1626		1118.03	39.8273		1118.03	37.0513		1118.03	11.1184		1118.03	14.6087		1118.03	15.7741		1118.03	10.6167		1118.05	59.7947
1118.51	35.4315		1118.51	39.8941		1118.51	37.1748		1118.51	11.0566		1118.51	14.89		1118.51	16.0642		1118.51	10.6273		1118.53	59.8298
1118.99	35.7849		1118.99	39.9735		1118.99	37.3186		1118.99	10.9917		1118.99	15.1861		1118.99	16.3632		1118.99	10.6344		1119.01	59.8499
1119.47	36.2177		1119.47	40.0671		1119.47	37.4849		1119.47	10.9279		1119.47	15.5016		1119.47	16.6736		1119.47	10.64		1119.49	59.8533
1119.96	36.7235		1119.96	40.1763		1119.96	37.676		1119.96	10.8701		1119.96	15.8416		1119.96	16.998		1119.96	10.646		1119.97	59.8361
1120.44	37.2918		1120.44	40.3013		1120.44	37.8935		1120.44	10.8233		1120.44	16.21		1120.44	17.3384		1120.44	10.6551		1120.46	59.8044
1120.92	37.911		1120.92	40.4422		1120.92	38.1385		1120.92	10.7918		1120.92	16.6098		1120.92	17.696		1120.92	10.6693		1120.94	59.7605
1121.4	38.5662		1121.4	40.5984		1121.4	38.4113		1121.4	10.7798		1121.4	17.0429		1121.4	18.0719		1121.4	10.6911		1121.42	59.7168
1121.89	39.2421		1121.89	40.7698		1121.89	38.7123		1121.89	10.7914		1121.89	17.5114		1121.89	18.4672		1121.89	10.7217		1121.9	59.6796
1122.37	39.9223		1122.37	40.9564		1122.37	39.0417		1122.37	10.8311		1122.37	18.0176		1122.37	18.8837		1122.37	10.7634		1122.38	59.6639
1122.85	40.5915		1122.85	41.1584		1122.85	39.3998		1122.85	10.9039		1122.85	18.5646		1122.85	19.3238		1122.85	10.8177		1122.87	59.6746
1123.33	41.2343		1123.33	41.376		1123.33	39.7864		1123.33	11.0146		1123.33	19.1549		1123.33	19.7893		1123.33	10.8868		1123.35	59.7206
1123.81	41.8374		1123.81	41.6089		1123.81	40.2007		1123.81	11.1674		1123.81	19.7905		1123.81	20.2815		1123.81	10.9724		1123.83	59.7967
1124.3	42.3879		1124.3	41.8563		1124.3	40.6407		1124.3	11.3654		1124.3	20.4718		1124.3	20.8001		1124.3	11.0763		1124.31	59.8995
1124.78	42.8758		1124.78	42.1172		1124.78	41.1036		1124.78	11.6102		1124.78	21.1978		1124.78	21.3436		1124.78	11.1993		1124.8	60.0149
1125.26	43.2924		1125.26	42.3899		1125.26	41.5858		1125.26	11.9021		1125.26	21.9666		1125.26	21.9098		1125.26	11.342		1125.28	60.1357
1125.74	43.6334		1125.74	42.6736		1125.74	42.084		1125.74	12.2403		1125.74	22.7752		1125.74	22.4969		1125.74	11.504		1125.76	60.2514
1126.22	43.8966		1126.22	42.9674		1126.22	42.5947		1126.22	12.624		1126.22	23.6207		1126.22	23.1035		1126.22	11.6852		1126.24	60.3636
1126.71	44.0847		1126.71	43.271		1126.71	43.1146		1126.71	13.0517		1126.71	24.499		1126.71	23.7291		1126.71	11.8849		1126.72	60.4717
1127.19	44.2024		1127.19	43.5838		1127.19	43.6402		1127.19	13.5214		1127.19	25.4054		1127.19	24.373		1127.19	12.1031		1127.21	60.5843
1127.67	44.2576		1127.67	43.9053		1127.67	44.168		1127.67	14.0304		1127.67	26.3336		1127.67	25.0338		1127.67	12.339		1127.69	60.7022
1128.15	44.2594		1128.15	44.2341		1128.15	44.6942		1128.15	14.5747		1128.15	27.2767		1128.15	25.7089		1128.15	12.5921		1128.17	60.8308
1128.63	44.219		1128.63	44.569		1128.63	45.2159		1128.63	15.1495		1128.63	28.2276		1128.63	26.3949		1128.63	12.861		1128.65	60.9654
1129.12	44.1478		1129.12	44.9086		1129.12	45.7304		1129.12	15.7498		1129.12	29.1804		1129.12	27.0877		1129.12	13.1444		1129.13	61.1056
1129.6	44.0591		1129.6	45.2518		1129.6	46.2371		1129.6	16.3709		1129.6	30.1315		1129.6	27.7838		1129.6	13.4401		1129.62	61.2446
1130.08	43.9652		1130.08	45.5979		1130.08	46.7362		1130.08	17.009		1130.08	31.0794		1130.08	28.4805		1130.08	13.7469		1130.1	61.3816
1130.56	43.879		1130.56	45.9464		1130.56	47.229		1130.56	17.6616		1130.56	32.0246		1130.56	29.1763		1130.56	14.0634		1130.58	61.5099
1131.05	43.8108		1131.05	46.2968		1131.05	47.7169		1131.05	18.3268		1131.05	32.9677		1131.05	29.8699		1131.05	14.3897		1131.06	61.6287
1131.53	43.7697		1131.53	46.6486		1131.53	48.2011		1131.53	19.0028		1131.53	33.9094		1131.53	30.5602		1131.53	14.7253		1131.55	61.7305
1132.01	43.7603		1132.01	47.0004		1132.01	48.6821		1132.01	19.6873		1132.01	34.8487		1132.01	31.2457		1132.01	15.071		1132.03	61.8141
1132.49	43.7849		1132.49	47.3512		1132.49	49.1597		1132.49	20.3778		1132.49	35.7843		1132.49	31.9244		1132.49	15.4259		1132.51	61.8752
1132.97	43.8415		1132.97	47.6999		1132.97	49.6336		1132.97	21.0713		1132.97	36.7141		1132.97	32.5943		1132.97	15.7901		1132.99	61.9196
1133.46	43.9262		1133.46	48.0459		1133.46	50.1037		1133.46	21.7657		1133.46	37.6366		1133.46	33.2537		1133.46	16.1621		1133.47	61.9528
1133.94	44.0316		1133.94	48.3882		1133.94	50.57		1133.94	22.4593		1133.94	38.5506		1133.94	33.9015		1133.94	16.5418		1133.96	61.9906
1134.42	44.1499		1134.42	48.7264		1134.42	51.0324		1134.42	23.1514		1134.42	39.4552		1134.42	34.5368		1134.42	16.9279		1134.44	62.0435
1134.9	44.2708		1134.9	49.0594		1134.9	51.4902		1134.9	23.8415		1134.9	40.3488		1134.9	35.1582		1134.9	17.3209		1134.92	62.124
1135.38	44.3849		1135.38	49.3859		1135.38	51.9422		1135.38	24.5288		1135.38	41.229		1135.38	35.7637		1135.38	17.7195		1135.4	62.2309
1135.87	44.4815		1135.87	49.7037		1135.87	52.3858		1135.87	25.2114		1135.87	42.0917		1135.87	36.3501		1135.87	18.1235		1135.88	62.3608
1136.35	44.5518		1136.35	50.011		1136.35	52.8185		1136.35	25.8867		1136.35	42.932		1136.35	36.9134		1136.35	18.5303		1136.37	62.4965
1136.83	44.5878		1136.83	50.3058		1136.83	53.2372		1136.83	26.5512		1136.83	43.7446		1136.83	37.4497		1136.83	18.938		1136.85	62.6261
1137.31	44.5849		1137.31	50.5871		1137.31	53.6396		1137.31	27.2011		1137.31	44.525		1137.31	37.9559		1137.31	19.3428		1137.33	62.7333
1137.8	44.5406		1137.8	50.8542		1137.8	54.0242		1137.8	27.8331		1137.8	45.2692		1137.8	38.43		1137.8	19.7422		1137.81	62.8153
1138.28	44.457		1138.28	51.1073		1138.28	54.3904		1138.28	28.4444		1138.28	45.9749		1138.28	38.8717		1138.28	20.1334		1138.3	62.8693
1138.76	44.3381		1138.76	51.3465		1138.76	54.7379		1138.76	29.0327		1138.76	46.6406		1138.76	39.2816		1138.76	20.5157		1138.78	62.9037
1139.24	44.1916		1139.24	51.5721		1139.24	55.0671		1139.24	29.5963		1139.24	47.2659		1139.24	39.6613		1139.24	20.8879		1139.26	62.9221
1139.72	44.0257		1139.72	51.7842		1139.72	55.3781		1139.72	30.1338		1139.72	47.8511		1139.72	40.0126		1139.72	21.2508		1139.74	62.9329
1140.21	43.8513		1140.21	51.9835		1140.21	55.6718		1140.21	30.6449		1140.21	48.3985		1140.21	40.3378		1140.21	21.604		1140.22	62.9345
1140.69	43.6787		1140.69	52.1706		1140.69	55.949		1140.69	31.1295		1140.69	48.9113		1140.69	40.6395		1140.69	21.9487		1140.71	62.9297
1141.17	43.5196		1141.17	52.3472		1141.17	56.2114		1141.17	31.5895		1141.17	49.395		1141.17	40.9213		1141.17	22.285		1141.19	62.9136
1141.65	43.3845		1141.65	52.5153		1141.65	56.4613		1141.65	32.0272		1141.65	49.856		1141.65	41.1876		1141.65	22.6153		1141.67	62.8882
1142.13	43.284		1142.13	52.6772		1142.13	56.7018		1142.13	32.4463		1142.13	50.3016		1142.13	41.4432		1142.13	22.9413		1142.15	62.8505
1142.62	43.226		1142.62	52.8352		1142.62	56.9361		1142.62	32.8507		1142.62	50.7382		1142.62	41.6932		1142.62	23.2668		1142.63	62.8048
1143.1	43.2173		1143.1	52.9914		1143.1	57.1677		1143.1	33.2446		1143.1	51.1717		1143.1	41.9423		1143.1	23.5947		1143.12	62.7499
1143.58	43.2605		1143.58	53.147		1143.58	57.4		1143.58	33.6318		1143.58	51.6061		1143.58	42.1941		1143.58	23.9286		1143.6	62.6892
1144.06	43.3565		1144.06	53.3035		1144.06	57.6366		1144.06	34.0164		1144.06	52.0445		1144.06	42.4516		1144.06	24.2704		1144.08	62.6211
1144.55	43.5026		1144.55	53.4614		1144.55	57.8804		1144.55	34.402		1144.55	52.489		1144.55	42.7168		1144.55	24.6222		1144.56	62.5491
1145.03	43.6949		1145.03	53.6215		1145.03	58.1345		1145.03	34.7928		1145.03	52.9411		1145.03	42.9911		1145.03	24.9845		1145.05	62.4719
1145.51	43.9267		1145.51	53.7843		1145.51	58.4006		1145.51	35.1923		1145.51	53.402		1145.51	43.2751		1145.51	25.358		1145.53	62.3954
1145.99	44.1917		1145.99	53.9502		1145.99	58.6799		1145.99	35.604		1145.99	53.8717		1145.99	43.5688		1145.99	25.7424		1146.01	62.319
1146.47	44.4812		1146.47	54.119		1146.47	58.9718		1146.47	36.0298		1146.47	54.3494		1146.47	43.871		1146.47	26.1377		1146.49	62.2464
1146.96	44.7876		1146.96	54.2904		1146.96	59.2745		1146.96	36.4702		1146.96	54.8327		1146.96	44.1792		1146.96	26.5422		1146.97	62.1736
1147.44	45.1016		1147.44	54.4635		1147.44	59.5851		1147.44	36.9239		1147.44	55.3181		1147.44	44.49		1147.44	26.9542		1147.46	62.0996
1147.92	45.415		1147.92	54.6375		1147.92	59.9002		1147.92	37.3888		1147.92	55.8014		1147.92	44.7993		1147.92	27.3702		1147.94	62.0172
1148.4	45.7192		1148.4	54.8115		1148.4	60.2166		1148.4	37.8614		1148.4	56.2786		1148.4	45.1033		1148.4	27.7872		1148.42	61.926
1148.88	46.0078		1148.88	54.9852		1148.88	60.5317		1148.88	38.339		1148.88	56.7465		1148.88	45.3988		1148.88	28.2014		1148.9	61.8224
1149.37	46.2742		1149.37	55.1579		1149.37	60.8436		1149.37	38.8191		1149.37	57.2032		1149.37	45.6841		1149.37	28.6107		1149.38	61.7107
1149.85	46.5149		1149.85	55.3297		1149.85	61.1509		1149.85	39.3		1149.85	57.6481		1149.85	45.9586		1149.85	29.0137		1149.87	61.5903
1150.33	46.7261		1150.33	55.5001		1150.33	61.4524		1150.33	39.7801		1150.33	58.0809		1150.33	46.2228		1150.33	29.4111		1150.35	61.4655
1150.81	46.9062		1150.81	55.669		1150.81	61.7467		1150.81	40.2587		1150.81	58.5023		1150.81	46.4776		1150.81	29.8036		1150.83	61.3314
1151.3	47.0534		1151.3	55.8357		1151.3	62.0323		1151.3	40.7348		1151.3	58.9127		1151.3	46.7244		1151.3	30.1925		1151.31	61.1877
1151.78	47.1678		1151.78	56.0004		1151.78	62.3076		1151.78	41.2079		1151.78	59.313		1151.78	46.9644		1151.78	30.5788		1151.8	61.0272
1152.26	47.2495		1152.26	56.1631		1152.26	62.5716		1152.26	41.6781		1152.26	59.7045		1152.26	47.199		1152.26	30.9633		1152.28	60.8514
1152.74	47.3015		1152.74	56.3245		1152.74	62.8242		1152.74	42.1462		1152.74	60.0888		1152.74	47.4303		1152.74	31.3466		1152.76	60.6604
1153.22	47.327		1153.22	56.4855		1153.22	63.0659		1153.22	42.6138		1153.22	60.468		1153.22	47.6604		1153.22	31.7298		1153.24	60.4646
1153.7	47.3319		1153.7	56.647		1153.7	63.2987		1153.7	43.0832		1153.7	60.844		1153.7	47.892		1153.7	32.1143		1153.72	60.2697
1154.19	47.3219		1154.19	56.8095		1154.19	63.5248		1154.19	43.5564		1154.19	61.2186		1154.19	48.1272		1154.19	32.5018		1154.21	60.0865
1154.67	47.304		1154.67	56.9734		1154.67	63.747		1154.67	44.0348		1154.67	61.5925		1154.67	48.3674		1154.67	32.8929		1154.69	59.9147
1155.15	47.2837		1155.15	57.1385		1155.15	63.9676		1155.15	44.519		1155.15	61.9655		1155.15	48.6131		1155.15	33.2877		1155.17	59.755
1155.63	47.2669		1155.63	57.3047		1155.63	64.1884		1155.63	45.0083		1155.63	62.3369		1155.63	48.8637		1155.63	33.6838		1155.65	59.5981
1156.12	47.257		1156.12	57.4715		1156.12	64.4103		1156.12	45.5009		1156.12	62.7052		1156.12	49.1176		1156.12	34.0775		1156.13	59.4417
1156.6	47.2576		1156.6	57.6391		1156.6	64.6333		1156.6	45.9943		1156.6	63.0686		1156.6	49.3731		1156.6	34.4634		1156.62	59.2801
1157.08	47.2702		1157.08	57.807		1157.08	64.8563		1157.08	46.4848		1157.08	63.4253		1157.08	49.6278		1157.08	34.8358		1157.1	59.1191
1157.56	47.296		1157.56	57.9755		1157.56	65.0774		1157.56	46.9691		1157.56	63.7733		1157.56	49.8794		1157.56	35.1887		1157.58	58.9615
1158.04	47.334		1158.04	58.1435		1158.04	65.294		1158.04	47.4433		1158.04	64.1103		1158.04	50.1255		1158.04	35.5172		1158.06	58.8177
1158.53	47.3827		1158.53	58.3104		1158.53	65.5037		1158.53	47.904		1158.53	64.434		1158.53	50.3641		1158.53	35.8169		1158.55	58.6896
1159.01	47.438		1159.01	58.4748		1159.01	65.7042		1159.01	48.3485		1159.01	64.7421		1159.01	50.5927		1159.01	36.0849		1159.03	58.5815
1159.49	47.4954		1159.49	58.6355		1159.49	65.8946		1159.49	48.7756		1159.49	65.033		1159.49	50.8098		1159.49	36.3197		1159.51	58.4899
1159.97	47.5485		1159.97	58.7914		1159.97	66.0745		1159.97	49.185		1159.97	65.3058		1159.97	51.0144		1159.97	36.5215		1159.99	58.4186
1160.45	47.5915		1160.45	58.9423		1160.45	66.245		1160.45	49.5784		1160.45	65.561		1160.45	51.2066		1160.45	36.6921		1160.47	58.3687
1160.94	47.6174		1160.94	59.0879		1160.94	66.4072		1160.94	49.9581		1160.94	65.7995		1160.94	51.3878		1160.94	36.8355		1160.95	58.3519
1161.42	47.6213		1161.42	59.2291		1161.42	66.563		1161.42	50.3271		1161.42	66.0232		1161.42	51.5605		1161.42	36.9572		1161.44	58.3767
1161.9	47.5982		1161.9	59.3661		1161.9	66.7132		1161.9	50.6883		1161.9	66.234		1161.9	51.7278		1161.9	37.0636		1161.92	58.4569
1162.38	47.5457		1162.38	59.5		1162.38	66.8587		1162.38	51.0443		1162.38	66.4338		1162.38	51.8933		1162.38	37.1612		1162.4	58.5942
1162.87	47.4618		1162.87	59.6313		1162.87	66.9997		1162.87	51.3972		1162.87	66.6247		1162.87	52.0608		1162.87	37.2561		1162.88	58.7909
1163.35	47.3475		1163.35	59.7607		1163.35	67.1365		1163.35	51.749		1163.35	66.8089		1163.35	52.2339		1163.35	37.3533		1163.37	59.0361
1163.83	47.2047		1163.83	59.8889		1163.83	67.2692		1163.83	52.1011		1163.83	66.989		1163.83	52.4163		1163.83	37.457		1163.85	59.3237
1164.31	47.0386		1164.31	60.0164		1164.31	67.3988		1164.31	52.4554		1164.31	67.1677		1164.31	52.6114		1164.31	37.5707		1164.33	59.6421
1164.79	46.855		1164.79	60.1437		1164.79	67.5259		1164.79	52.8125		1164.79	67.3478		1164.79	52.8221		1164.79	37.6973		1164.81	59.9899
1165.28	46.6624		1165.28	60.2708		1165.28	67.6509		1165.28	53.1727		1165.28	67.5315		1165.28	53.0506		1165.28	37.8394		1165.3	60.3611
1165.76	46.4684		1165.76	60.3971		1165.76	67.7737		1165.76	53.5345		1165.76	67.719		1165.76	53.298		1165.76	37.9985		1165.78	60.7562
1166.24	46.2819		1166.24	60.5218		1166.24	67.8934		1166.24	53.8951		1166.24	67.9095		1166.24	53.5638		1166.24	38.1746		1166.26	61.1637
1166.72	46.1094		1166.72	60.6437		1166.72	68.0081		1166.72	54.2498		1166.72	68.0999		1166.72	53.846		1166.72	38.3659		1166.74	61.5752
1167.2	45.9573		1167.2	60.7616		1167.2	68.1154		1167.2	54.5935		1167.2	68.2865		1167.2	54.1414		1167.2	38.5688		1167.22	61.9722
1167.69	45.8295		1167.69	60.8746		1167.69	68.2129		1167.69	54.9205		1167.69	68.4645		1167.69	54.4462		1167.69	38.7781		1167.7	62.3424
1168.17	45.7299		1168.17	60.9823		1168.17	68.2986		1168.17	55.226		1168.17	68.6302		1168.17	54.7563		1168.17	38.9881		1168.19	62.6716
1168.65	45.6597		1168.65	61.0842		1168.65	68.3711		1168.65	55.506		1168.65	68.7806		1168.65	55.0679		1168.65	39.1934		1168.67	62.9575
1169.13	45.6205		1169.13	61.1806		1169.13	68.4303		1169.13	55.7587		1169.13	68.9144		1169.13	55.3779		1169.13	39.3899		1169.15	63.1968
1169.62	45.6113		1169.62	61.2719		1169.62	68.4772		1169.62	55.9836		1169.62	69.0315		1169.62	55.6839		1169.62	39.5753		1169.63	63.3952
1170.1	45.6309		1170.1	61.3585		1170.1	68.5138		1170.1	56.1829		1170.1	69.1334		1170.1	55.9841		1170.1	39.7486		1170.12	63.5532
1170.58	45.676		1170.58	61.4412		1170.58	68.543		1170.58	56.3597		1170.58	69.2223		1170.58	56.2777		1170.58	39.9106		1170.6	63.676
1171.06	45.7429		1171.06	61.5215		1171.06	68.5688		1171.06	56.5194		1171.06	69.3015		1171.06	56.5648		1171.06	40.0628		1171.08	63.7646
1171.54	45.8267		1171.54	61.6011		1171.54	68.5955		1171.54	56.6682		1171.54	69.3745		1171.54	56.8463		1171.54	40.2075		1171.56	63.8291
1172.03	45.9237		1172.03	61.6827		1172.03	68.6276		1172.03	56.8131		1172.03	69.4455		1172.03	57.1243		1172.03	40.3479		1172.04	63.8782
1172.51	46.0293		1172.51	61.7691		1172.51	68.6693		1172.51	56.9611		1172.51	69.5188		1172.51	57.4015		1172.51	40.4871		1172.53	63.9308
1172.99	46.1417		1172.99	61.8635		1172.99	68.7248		1172.99	57.1189		1172.99	69.5984		1172.99	57.6813		1172.99	40.6287		1173.01	64.0022
1173.47	46.2586		1173.47	61.9685		1173.47	68.797		1173.47	57.292		1173.47	69.6879		1173.47	57.9669		1173.47	40.7756		1173.49	64.1102
1173.95	46.3801		1173.95	62.0868		1173.95	68.8889		1173.95	57.4854		1173.95	69.7907		1173.95	58.2614		1173.95	40.9301		1173.97	64.2587
1174.44	46.506		1174.44	62.2206		1174.44	69.0024		1174.44	57.7026		1174.44	69.9095		1174.44	58.567		1174.44	41.0933		1174.45	64.4488
1174.92	46.6382		1174.92	62.3714		1174.92	69.1393		1174.92	57.947		1174.92	70.0467		1174.92	58.8855		1174.92	41.2651		1174.94	64.6673
1175.4	46.7781		1175.4	62.5404		1175.4	69.3007		1175.4	58.2203		1175.4	70.2045		1175.4	59.2177		1175.4	41.4447		1175.42	64.9036
1175.88	46.9294		1175.88	62.7285		1175.88	69.4876		1175.88	58.5239		1175.88	70.3844		1175.88	59.5641		1175.88	41.6308		1175.9	65.1428
1176.37	47.0952		1176.37	62.9353		1176.37	69.6997		1176.37	58.8579		1176.37	70.5876		1176.37	59.9243		1176.37	41.8225		1176.38	65.3818
1176.85	47.2805		1176.85	63.1604		1176.85	69.9359		1176.85	59.2213		1176.85	70.8141		1176.85	60.2974		1176.85	42.0191		1176.87	65.6177
1177.33	47.489		1177.33	63.4018		1177.33	70.1938		1177.33	59.6114		1177.33	71.0632		1177.33	60.6818		1177.33	42.2202		1177.35	65.8586
1177.81	47.7256		1177.81	63.6578		1177.81	70.4706		1177.81	60.0248		1177.81	71.3329		1177.81	61.0755		1177.81	42.4253		1177.83	66.106
1178.29	47.9928		1178.29	63.9258		1178.29	70.7625		1178.29	60.4572		1178.29	71.6211		1178.29	61.4761		1178.29	42.6335		1178.31	66.3645
1178.78	48.294		1178.78	64.2038		1178.78	71.0662		1178.78	60.9045		1178.78	71.9252		1178.78	61.8813		1178.78	42.8432		1178.79	66.6292
1179.26	48.6302		1179.26	64.4898		1179.26	71.3788		1179.26	61.3624		1179.26	72.2432		1179.26	62.2889		1179.26	43.0526		1179.28	66.8959
1179.74	49.0034		1179.74	64.7825		1179.74	71.6977		1179.74	61.8278		1179.74	72.5738		1179.74	62.6973		1179.74	43.2599		1179.76	67.1541
1180.22	49.4131		1180.22	65.0803		1180.22	72.0213		1180.22	62.2975		1180.22	72.9159		1180.22	63.1048		1180.22	43.4639		1180.24	67.3989
1180.7	49.8593		1180.7	65.3819		1180.7	72.3478		1180.7	62.7691		1180.7	73.2683		1180.7	63.5101		1180.7	43.6642		1180.72	67.623
1181.19	50.3395		1181.19	65.6853		1181.19	72.6755		1181.19	63.2399		1181.19	73.6295		1181.19	63.9117		1181.19	43.8607		1181.2	67.8277
1181.67	50.8508		1181.67	65.9886		1181.67	73.0024		1181.67	63.7074		1181.67	73.9972		1181.67	64.308		1181.67	44.0536		1181.69	68.0103
1182.15	51.3877		1182.15	66.2893		1182.15	73.3259		1182.15	64.1686		1182.15	74.3681		1182.15	64.6974		1182.15	44.2428		1182.17	68.1754
1182.63	51.9445		1182.63	66.5856		1182.63	73.6438		1182.63	64.6211		1182.63	74.7387		1182.63	65.0785		1182.63	44.428		1182.65	68.3231
1183.12	52.5138		1183.12	66.8757		1183.12	73.9534		1183.12	65.0623		1183.12	75.1052		1183.12	65.4503		1183.12	44.6084		1183.13	68.4591
1183.6	53.0889		1183.6	67.1584		1183.6	74.2525		1183.6	65.4903		1183.6	75.4641		1183.6	65.8122		1183.6	44.7832		1183.62	68.5826
1184.08	53.6621		1184.08	67.4324		1184.08	74.5388		1184.08	65.9027		1184.08	75.8126		1184.08	66.1641		1184.08	44.9521		1184.1	68.6984
1184.56	54.2271		1184.56	67.6967		1184.56	74.8105		1184.56	66.298		1184.56	76.1478		1184.56	66.5058		1184.56	45.1153		1184.58	68.802
1185.04	54.7766		1185.04	67.9501		1185.04	75.0656		1185.04	66.6741		1185.04	76.4673		1185.04	66.8371		1185.04	45.2732		1185.06	68.8916
1185.53	55.3051		1185.53	68.1912		1185.53	75.3027		1185.53	67.0295		1185.53	76.7687		1185.53	67.1576		1185.53	45.4265		1185.54	68.9562
1186.01	55.8057		1186.01	68.4186		1186.01	75.5207		1186.01	67.3627		1186.01	77.0497		1186.01	67.4664		1186.01	45.5756		1186.03	68.9867
1186.49	56.2738		1186.49	68.6312		1186.49	75.719		1186.49	67.6728		1186.49	77.3081		1186.49	67.7629		1186.49	45.7208		1186.51	68.97
1186.97	56.7041		1186.97	68.8275		1186.97	75.8974		1186.97	67.9593		1186.97	77.5419		1186.97	68.0461		1186.97	45.8621		1186.99	68.9019
1187.45	57.0938		1187.45	69.0068		1187.45	76.0558		1187.45	68.2219		1187.45	77.7499		1187.45	68.3155		1187.45	46.0001		1187.47	68.7793
1187.94	57.4399		1187.94	69.1677		1187.94	76.1938		1187.94	68.4601		1187.94	77.9309		1187.94	68.5705		1187.94	46.1352		1187.95	68.6122
1188.42	57.742		1188.42	69.3094		1188.42	76.3108		1188.42	68.6734		1188.42	78.0848		1188.42	68.8106		1188.42	46.2691		1188.44	68.4099
1188.9	57.9992		1188.9	69.4304		1188.9	76.4058		1188.9	68.8608		1188.9	78.2114		1188.9	69.0353		1188.9	46.403		1188.92	68.1894
1189.38	58.2126		1189.38	69.5301		1189.38	76.4781		1189.38	69.0216		1189.38	78.3113		1189.38	69.2441		1189.38	46.5385		1189.4	67.9593
1189.86	58.3831		1189.86	69.6078		1189.86	76.527		1189.86	69.1548		1189.86	78.3853		1189.86	69.4365		1189.86	46.6765		1189.88	67.7287
1190.35	58.5132		1190.35	69.6642		1190.35	76.5529		1190.35	69.2607		1190.35	78.4347		1190.35	69.6125		1190.35	46.8176		1190.37	67.4954
1190.83	58.6052		1190.83	69.7005		1190.83	76.5569		1190.83	69.3401		1190.83	78.4614		1190.83	69.7722		1190.83	46.9622		1190.85	67.2565
1191.31	58.6632		1191.31	69.7185		1191.31	76.5412		1191.31	69.3949		1191.31	78.4675		1191.31	69.9163		1191.31	47.1107		1191.33	67.0031
1191.79	58.6904		1191.79	69.7206		1191.79	76.5084		1191.79	69.4272		1191.79	78.4555		1191.79	70.0454		1191.79	47.2638		1191.81	66.7323
1192.28	58.6914		1192.28	69.7094		1192.28	76.4617		1192.28	69.4405		1192.28	78.4281		1192.28	70.1606		1192.28	47.4229		1192.29	66.4395
1192.76	58.6692		1192.76	69.6874		1192.76	76.4041		1192.76	69.4377		1192.76	78.3877		1192.76	70.2627		1192.76	47.5889		1192.78	66.1285
1193.24	58.6273		1193.24	69.6571		1193.24	76.3385		1193.24	69.4226		1193.24	78.3371		1193.24	70.3529		1193.24	47.763		1193.26	65.8009
1193.72	58.5674		1193.72	69.6209		1193.72	76.2679		1193.72	69.3988		1193.72	78.2792		1193.72	70.4324		1193.72	47.9452		1193.74	65.465
1194.2	58.4916		1194.2	69.5817		1194.2	76.1952		1194.2	69.3706		1194.2	78.2171		1194.2	70.5025		1194.2	48.1352		1194.22	65.1248
1194.68	58.4002		1194.68	69.5421		1194.68	76.123		1194.68	69.3416		1194.68	78.1542		1194.68	70.565		1194.68	48.3315		1194.7	64.789
1195.17	58.2948		1195.17	69.5047		1195.17	76.054		1195.17	69.3159		1195.17	78.0942		1195.17	70.6217		1195.17	48.5332		1195.19	64.4627
1195.65	58.1759		1195.65	69.4719		1195.65	75.9906		1195.65	69.2965		1195.65	78.0406		1195.65	70.6745		1195.65	48.7391		1195.67	64.1569
1196.13	58.0455		1196.13	69.4453		1196.13	75.9348		1196.13	69.2862		1196.13	77.9965		1196.13	70.7255		1196.13	48.9492		1196.15	63.8762
1196.61	57.9049		1196.61	69.4259		1196.61	75.8879		1196.61	69.2869		1196.61	77.9643		1196.61	70.7763		1196.61	49.163		1196.63	63.6288
1197.1	57.7571		1197.1	69.4143		1197.1	75.8511		1197.1	69.2998		1197.1	77.9451		1197.1	70.8283		1197.1	49.381		1197.12	63.4138
1197.58	57.6041		1197.58	69.4105		1197.58	75.825		1197.58	69.3256		1197.58	77.9398		1197.58	70.8828		1197.58	49.6026		1197.6	63.2313
1198.06	57.4497		1198.06	69.4143		1198.06	75.8097		1198.06	69.3647		1198.06	77.948		1198.06	70.9405		1198.06	49.8275		1198.08	63.0724
1198.54	57.2969		1198.54	69.4252		1198.54	75.8053		1198.54	69.4169		1198.54	77.9693		1198.54	71.0019		1198.54	50.0547		1198.56	62.9321
1199.02	57.1502		1199.02	69.4428		1199.02	75.8112		1199.02	69.4817		1199.02	78.0027		1199.02	71.0674		1199.02	50.2839		1199.04	62.8019
1199.51	57.0133		1199.51	69.4661		1199.51	75.8264		1199.51	69.5572		1199.51	78.0469		1199.51	71.1364		1199.51	50.5145		1199.53	62.6817
1199.99	56.8912		1199.99	69.4938		1199.99	75.8494		1199.99	69.6416		1199.99	78.1004		1199.99	71.2083		1199.99	50.7471		1200.01	62.5695
1200.47	56.7874		1200.47	69.5242		1200.47	75.8784		1200.47	69.7317		1200.47	78.1612		1200.47	71.282		1200.47	50.9819		1200.49	62.4706
1200.95	56.7062		1200.95	69.5558		1200.95	75.9115		1200.95	69.8244		1200.95	78.2271		1200.95	71.3562		1200.95	51.2195		1200.97	62.3848
1201.43	56.6499		1201.43	69.5869		1201.43	75.9468		1201.43	69.9165		1201.43	78.2955		1201.43	71.4295		1201.43	51.4599		1201.45	62.3146
1201.92	56.6212		1201.92	69.6164		1201.92	75.9832		1201.92	70.0056		1201.92	78.3641		1201.92	71.501		1201.92	51.7025		1201.94	62.2548
1202.4	56.6211		1202.4	69.6435		1202.4	76.0196		1202.4	70.0897		1202.4	78.4311		1202.4	71.5699		1202.4	51.9463		1202.42	62.2041
1202.88	56.6506		1202.88	69.668		1202.88	76.0556		1202.88	70.1679		1202.88	78.4951		1202.88	71.6358		1202.88	52.1908		1202.9	62.1561
1203.36	56.7086		1203.36	69.6895		1203.36	76.0907		1203.36	70.2392		1203.36	78.5551		1203.36	71.6983		1203.36	52.4353		1203.38	62.111
1203.85	56.7941		1203.85	69.708		1203.85	76.1243		1203.85	70.3036		1203.85	78.6106		1203.85	71.7574		1203.85	52.68		1203.87	62.0658
1204.33	56.9038		1204.33	69.7232		1204.33	76.1555		1204.33	70.3608		1204.33	78.6612		1204.33	71.8126		1204.33	52.9252		1204.35	62.0248
1204.81	57.0342		1204.81	69.7347		1204.81	76.1836		1204.81	70.4109		1204.81	78.7062		1204.81	71.8634		1204.81	53.1716		1204.83	61.9862
1205.29	57.1797		1205.29	69.7421		1205.29	76.2073		1205.29	70.454		1205.29	78.7451		1205.29	71.9094		1205.29	53.4191		1205.31	61.9539
1205.77	57.3348		1205.77	69.7453		1205.77	76.2262		1205.77	70.4905		1205.77	78.7776		1205.77	71.9502		1205.77	53.668		1205.79	61.9249
1206.26	57.4931		1206.26	69.7442		1206.26	76.2397		1206.26	70.5211		1206.26	78.8034		1206.26	71.9853		1206.26	53.9176		1206.28	61.9033
1206.74	57.6492		1206.74	69.7391		1206.74	76.2477		1206.74	70.5463		1206.74	78.823		1206.74	72.0145		1206.74	54.168		1206.76	61.8881
1207.22	57.7974		1207.22	69.7297		1207.22	76.2499		1207.22	70.5663		1207.22	78.837		1207.22	72.0376		1207.22	54.419		1207.24	61.8863
1207.7	57.9338		1207.7	69.7162		1207.7	76.2462		1207.7	70.5813		1207.7	78.8466		1207.7	72.0545		1207.7	54.6711		1207.72	61.9004
1208.18	58.0541		1208.18	69.698		1208.18	76.236		1208.18	70.5906		1208.18	78.8528		1208.18	72.0649		1208.18	54.9247		1208.2	61.9383
1208.67	58.156		1208.67	69.6749		1208.67	76.219		1208.67	70.5938		1208.67	78.8566		1208.67	72.0687		1208.67	55.1803		1208.69	62.0022
1209.15	58.2363		1209.15	69.6464		1209.15	76.1947		1209.15	70.5904		1209.15	78.8587		1209.15	72.0658		1209.15	55.4377		1209.17	62.0976
1209.63	58.2938		1209.63	69.6125		1209.63	76.1632		1209.63	70.58		1209.63	78.8596		1209.63	72.0564		1209.63	55.6966		1209.65	62.2245
1210.11	58.3266		1210.11	69.5731		1210.11	76.1245		1210.11	70.5625		1210.11	78.859		1210.11	72.041		1210.11	55.956		1210.13	62.3886
1210.6	58.3344		1210.6	69.5284		1210.6	76.0794		1210.6	70.5381		1210.6	78.8566		1210.6	72.0201		1210.6	56.2155		1210.61	62.5899
1211.08	58.3167		1211.08	69.4783		1211.08	76.0283		1211.08	70.5068		1211.08	78.8516		1211.08	71.9943		1211.08	56.4745		1211.1	62.834
1211.56	58.2747		1211.56	69.4226		1211.56	75.9716		1211.56	70.4684		1211.56	78.843		1211.56	71.9641		1211.56	56.7331		1211.58	63.1168
1212.04	58.2088		1212.04	69.3605		1212.04	75.9094		1212.04	70.4224		1212.04	78.8295		1212.04	71.9298		1212.04	56.9909		1212.06	63.4336
1212.52	58.121		1212.52	69.2918		1212.52	75.8412		1212.52	70.3685		1212.52	78.81		1212.52	71.8916		1212.52	57.248		1212.54	63.7662
1213.01	58.0125		1213.01	69.2156		1213.01	75.7665		1213.01	70.3063		1213.01	78.7832		1213.01	71.8494		1213.01	57.5031		1213.03	64.0955
1213.49	57.8862		1213.49	69.1322		1213.49	75.6847		1213.49	70.2359		1213.49	78.7486		1213.49	71.8032		1213.49	57.7556		1213.51	64.3935
1213.97	57.7446		1213.97	69.0417		1213.97	75.5952		1213.97	70.1577		1213.97	78.706		1213.97	71.7532		1213.97	58.004		1213.99	64.6402
1214.45	57.5918		1214.45	68.9451		1214.45	75.498		1214.45	70.0729		1214.45	78.656		1214.45	71.6995		1214.45	58.2477		1214.47	64.8159
1214.93	57.4316		1214.93	68.8432		1214.93	75.3931		1214.93	69.9823		1214.93	78.6		1214.93	71.6425		1214.93	58.4863		1214.95	64.9145
1215.42	57.2698		1215.42	68.7372		1215.42	75.2812		1215.42	69.8876		1215.42	78.5397		1215.42	71.5828		1215.42	58.7208		1215.44	64.9317
1215.9	57.1106		1215.9	68.6283		1215.9	75.1633		1215.9	69.7898		1215.9	78.4769		1215.9	71.521		1215.9	58.952		1215.92	64.8731
1216.38	56.9599		1216.38	68.5176		1216.38	75.0412		1216.38	69.6906		1216.38	78.4139		1216.38	71.4578		1216.38	59.1812		1216.4	64.7408
1216.86	56.8215		1216.86	68.4061		1216.86	74.9167		1216.86	69.5913		1216.86	78.3525		1216.86	71.3937		1216.86	59.4091		1216.88	64.5439
1217.35	56.7		1217.35	68.2952		1217.35	74.7924		1217.35	69.4937		1217.35	78.2948		1217.35	71.3297		1217.35	59.636		1217.36	64.2862
1217.83	56.5981		1217.83	68.1862		1217.83	74.6709		1217.83	69.3993		1217.83	78.2425		1217.83	71.266		1217.83	59.8614		1217.85	63.9814
1218.31	56.5191		1218.31	68.0804		1218.31	74.5545		1218.31	69.3097		1218.31	78.1974		1218.31	71.2033		1218.31	60.0852		1218.33	63.6414
1218.79	56.4645		1218.79	67.9787		1218.79	74.4455		1218.79	69.226		1218.79	78.1609		1218.79	71.1416		1218.79	60.307		1218.81	63.2876
1219.27	56.4361		1219.27	67.882		1219.27	74.3453		1219.27	69.1489		1219.27	78.1338		1219.27	71.0811		1219.27	60.5271		1219.29	62.9357
1219.76	56.4335		1219.76	67.7903		1219.76	74.2551		1219.76	69.0784		1219.76	78.1168		1219.76	71.0216		1219.76	60.7456		1219.78	62.6035
1220.24	56.4565		1220.24	67.7037		1220.24	74.1756		1220.24	69.0142		1220.24	78.11		1220.24	70.9629		1220.24	60.9635		1220.26	62.2958
1220.72	56.5024		1220.72	67.6219		1220.72	74.1072		1220.72	68.9558		1220.72	78.1128		1220.72	70.9049		1220.72	61.1809		1220.74	62.0122
1221.2	56.5688		1221.2	67.5446		1221.2	74.0502		1221.2	68.9029		1221.2	78.1247		1221.2	70.8478		1221.2	61.3985		1221.22	61.7407
1221.68	56.651		1221.68	67.4715		1221.68	74.0047		1221.68	68.8551		1221.68	78.1448		1221.68	70.7917		1221.68	61.616		1221.7	61.4717
1222.17	56.7456		1222.17	67.4026		1222.17	73.9704		1222.17	68.8122		1222.17	78.1723		1222.17	70.7369		1222.17	61.834		1222.18	61.1938
1222.65	56.8475		1222.65	67.3371		1222.65	73.9466		1222.65	68.7735		1222.65	78.2061		1222.65	70.6833		1222.65	62.0526		1222.67	60.908
1223.13	56.953		1223.13	67.2747		1223.13	73.9315		1223.13	68.7384		1223.13	78.2446		1223.13	70.6308		1223.13	62.2723		1223.15	60.6191
1223.61	57.0576		1223.61	67.2143		1223.61	73.923		1223.61	68.7058		1223.61	78.2862		1223.61	70.579		1223.61	62.4934		1223.63	60.3422
1224.09	57.1584		1224.09	67.1551		1224.09	73.9186		1224.09	68.6745		1224.09	78.3289		1224.09	70.5271		1224.09	62.7165		1224.11	60.0877
1224.58	57.2516		1224.58	67.096		1224.58	73.9155		1224.58	68.6432		1224.58	78.3705		1224.58	70.4743		1224.58	62.9414		1224.6	59.8682
1225.06	57.3353		1225.06	67.0363		1225.06	73.9119		1225.06	68.6112		1225.06	78.4095		1225.06	70.4198		1225.06	63.1683		1225.08	59.6851
1225.54	57.4072		1225.54	66.9755		1225.54	73.9058		1225.54	68.5778		1225.54	78.4445		1225.54	70.3634		1225.54	63.3965		1225.56	59.5403
1226.02	57.467		1226.02	66.9134		1226.02	73.8966		1226.02	68.543		1226.02	78.4751		1226.02	70.3047		1226.02	63.6265		1226.04	59.4283
1226.51	57.5139		1226.51	66.8499		1226.51	73.8834		1226.51	68.5067		1226.51	78.5015		1226.51	70.2438		1226.51	63.8582		1226.52	59.3481
1226.99	57.549		1226.99	66.7848		1226.99	73.8661		1226.99	68.4689		1226.99	78.5241		1226.99	70.1808		1226.99	64.0921		1227.01	59.2953
1227.47	57.5722		1227.47	66.7176		1227.47	73.8441		1227.47	68.4292		1227.47	78.5432		1227.47	70.1155		1227.47	64.3282		1227.49	59.2717
1227.95	57.5847		1227.95	66.6479		1227.95	73.8168		1227.95	68.3875		1227.95	78.559		1227.95	70.0478		1227.95	64.5665		1227.97	59.2717
1228.43	57.5862		1228.43	66.575		1228.43	73.7835		1228.43	68.3429		1228.43	78.571		1228.43	69.9776		1228.43	64.8058		1228.45	59.2925
1228.92	57.5775		1228.92	66.4984		1228.92	73.7435		1228.92	68.2949		1228.92	78.5786		1228.92	69.9046		1228.92	65.0447		1228.93	59.324
1229.4	57.5582		1229.4	66.4176		1229.4	73.6963		1229.4	68.2425		1229.4	78.5809		1229.4	69.8285		1229.4	65.2815		1229.42	59.3612
1229.88	57.529		1229.88	66.3324		1229.88	73.6415		1229.88	68.1852		1229.88	78.5773		1229.88	69.7492		1229.88	65.5147		1229.9	59.3957
1230.36	57.4898		1230.36	66.2425		1230.36	73.579		1230.36	68.1221		1230.36	78.5673		1230.36	69.6666		1230.36	65.7434		1230.38	59.4297
1230.84	57.442		1230.84	66.1478		1230.84	73.5088		1230.84	68.0524		1230.84	78.5511		1230.84	69.5809		1230.84	65.9678		1230.86	59.463
1231.33	57.3857		1231.33	66.0482		1231.33	73.431		1231.33	67.9756		1231.33	78.5293		1231.33	69.4922		1231.33	66.1881		1231.35	59.5028
1231.81	57.3221		1231.81	65.944		1231.81	73.346		1231.81	67.8915		1231.81	78.5028		1231.81	69.4008		1231.81	66.4055		1231.83	59.5491
1232.29	57.2515		1232.29	65.8355		1232.29	73.2544		1232.29	67.8001		1232.29	78.4729		1232.29	69.3072		1232.29	66.6206		1232.31	59.6041
1232.77	57.1749		1232.77	65.7236		1232.77	73.1573		1232.77	67.7026		1232.77	78.4411		1232.77	69.2121		1232.77	66.8345		1232.79	59.6606
1233.26	57.0925		1233.26	65.6094		1233.26	73.056		1233.26	67.6002		1233.26	78.4087		1233.26	69.1161		1233.26	67.0474		1233.27	59.7155
1233.74	57.0057		1233.74	65.4942		1233.74	72.952		1233.74	67.4947		1233.74	78.3774		1233.74	69.0204		1233.74	67.2602		1233.76	59.7623
1234.22	56.9149		1234.22	65.3792		1234.22	72.8468		1234.22	67.3876		1234.22	78.3484		1234.22	68.9259		1234.22	67.4734		1234.24	59.8033
1234.7	56.822		1234.7	65.2656		1234.7	72.7418		1234.7	67.2807		1234.7	78.3226		1234.7	68.8336		1234.7	67.688		1234.72	59.8391
1235.18	56.7276		1235.18	65.1538		1235.18	72.6379		1235.18	67.175		1235.18	78.3006		1235.18	68.7442		1235.18	67.9048		1235.2	59.8762
1235.66	56.633		1235.66	65.0445		1235.66	72.5361		1235.66	67.0715		1235.66	78.2826		1235.66	68.6586		1235.66	68.1246		1235.68	59.9144
1236.15	56.5382		1236.15	64.9377		1236.15	72.4368		1236.15	66.971		1236.15	78.2684		1236.15	68.5769		1236.15	68.3476		1236.17	59.9541
1236.63	56.4438		1236.63	64.8337		1236.63	72.3408		1236.63	66.8744		1236.63	78.2574		1236.63	68.4994		1236.63	68.5739		1236.65	59.9859
1237.11	56.3491		1237.11	64.7325		1237.11	72.2484		1237.11	66.7824		1237.11	78.2491		1237.11	68.4259		1237.11	68.8029		1237.13	60.0034
1237.59	56.2545		1237.59	64.6345		1237.59	72.1601		1237.59	66.696		1237.59	78.2428		1237.59	68.3564		1237.59	69.0339		1237.61	59.9965
1238.08	56.1592		1238.08	64.5396		1238.08	72.076		1238.08	66.6156		1238.08	78.2379		1238.08	68.2903		1238.08	69.2661		1238.1	59.963
1238.56	56.0638		1238.56	64.448		1238.56	71.9963		1238.56	66.5415		1238.56	78.2341		1238.56	68.2274		1238.56	69.4986		1238.58	59.9019
1239.04	55.968		1239.04	64.3595		1239.04	71.9206		1239.04	66.4732		1239.04	78.231		1239.04	68.1674		1239.04	69.7303		1239.06	59.8205
1239.52	55.8722		1239.52	64.2739		1239.52	71.8489		1239.52	66.4104		1239.52	78.2285		1239.52	68.1101		1239.52	69.9604		1239.54	59.7216
1240	55.7759		1240	64.191		1240	71.781		1240	66.3522		1240	78.2268		1240	68.0555		1240	70.1876		1240.02	59.6133
1240.49	55.6794		1240.49	64.1108		1240.49	71.7171		1240.49	66.2985		1240.49	78.2265		1240.49	68.0041		1240.49	70.411		1240.51	59.4958
1240.97	55.5821		1240.97	64.0334		1240.97	71.6577		1240.97	66.2486		1240.97	78.2282		1240.97	67.9564		1240.97	70.6295		1240.99	59.3745
1241.45	55.4842		1241.45	63.9592		1241.45	71.6034		1241.45	66.2031		1241.45	78.233		1241.45	67.9133		1241.45	70.8431		1241.47	59.251
1241.93	55.3854		1241.93	63.8883		1241.93	71.5547		1241.93	66.1619		1241.93	78.2416		1241.93	67.8756		1241.93	71.0517		1241.95	59.1345
1242.41	55.286		1242.41	63.821		1242.41	71.5123		1242.41	66.1255		1242.41	78.2546		1242.41	67.8438		1242.41	71.2563		1242.43	59.0327
1242.9	55.1853		1242.9	63.7574		1242.9	71.476		1242.9	66.0938		1242.9	78.2722		1242.9	67.8181		1242.9	71.4573		1242.92	58.9581
1243.38	55.0834		1243.38	63.6974		1243.38	71.4459		1243.38	66.0668		1243.38	78.2939		1243.38	67.7986		1243.38	71.6561		1243.4	58.9149
1243.86	54.9788		1243.86	63.641		1243.86	71.4213		1243.86	66.0442		1243.86	78.319		1243.86	67.7848		1243.86	71.8532		1243.88	58.9064
1244.34	54.8705		1244.34	63.5882		1244.34	71.4019		1244.34	66.0259		1244.34	78.3464		1244.34	67.7764		1244.34	72.0495		1244.36	58.9238
1244.83	54.7568		1244.83	63.539		1244.83	71.3869		1244.83	66.0115		1244.83	78.3753		1244.83	67.7729		1244.83	72.2452		1244.85	58.9595
1245.31	54.6368		1245.31	63.4934		1245.31	71.3754		1245.31	66.0007		1245.31	78.4049		1245.31	67.7739		1245.31	72.4413		1245.33	58.9995
1245.79	54.5093		1245.79	63.451		1245.79	71.3662		1245.79	65.9931		1245.79	78.4347		1245.79	67.7788		1245.79	72.6381		1245.81	59.0378
1246.27	54.3749		1246.27	63.4111		1246.27	71.3577		1246.27	65.9878		1246.27	78.4643		1246.27	67.7869		1246.27	72.8364		1246.29	59.0688
1246.75	54.2336		1246.75	63.3728		1246.75	71.3481		1246.75	65.9839		1246.75	78.4934		1246.75	67.7975		1246.75	73.0364		1246.77	59.096
1247.24	54.0868		1247.24	63.3347		1247.24	71.3351		1247.24	65.9801		1247.24	78.5215		1247.24	67.8096		1247.24	73.2381		1247.26	59.12
1247.72	53.9356		1247.72	63.2954		1247.72	71.317		1247.72	65.9751		1247.72	78.5478		1247.72	67.8222		1247.72	73.4409		1247.74	59.146
1248.2	53.7821		1248.2	63.2539		1248.2	71.2922		1248.2	65.9679		1248.2	78.5715		1248.2	67.8344		1248.2	73.6441		1248.22	59.1717
1248.68	53.628		1248.68	63.2094		1248.68	71.2596		1248.68	65.9575		1248.68	78.5922		1248.68	67.8454		1248.68	73.8465		1248.7	59.1976
1249.16	53.4765		1249.16	63.162		1249.16	71.219		1249.16	65.9436		1249.16	78.6094		1249.16	67.8548		1249.16	74.0475		1249.18	59.2182
1249.65	53.33		1249.65	63.1115		1249.65	71.1705		1249.65	65.9257		1249.65	78.6235		1249.65	67.8622		1249.65	74.246		1249.67	59.2342
1250.13	53.1926		1250.13	63.0583		1250.13	71.1146		1250.13	65.9038		1250.13	78.6352		1250.13	67.8676		1250.13	74.4419		1250.15	59.2434
1250.61	53.0671		1250.61	63.0027		1250.61	71.0522		1250.61	65.8776		1250.61	78.6456		1250.61	67.871		1250.61	74.6344		1250.63	59.2506
1251.09	52.9574		1251.09	62.9451		1251.09	70.9847		1251.09	65.8475		1251.09	78.656		1251.09	67.8725		1251.09	74.8232		1251.11	59.2561
1251.58	52.8651		1251.58	62.8856		1251.58	70.9136		1251.58	65.8138		1251.58	78.6676		1251.58	67.8718		1251.58	75.0074		1251.6	59.2648
1252.06	52.7924		1252.06	62.8249		1252.06	70.8411		1252.06	65.7773		1252.06	78.6816		1252.06	67.8692		1252.06	75.1864		1252.08	59.2747
1252.54	52.7392		1252.54	62.7632		1252.54	70.7694		1252.54	65.7389		1252.54	78.699		1252.54	67.8646		1252.54	75.3593		1252.56	59.2881
1253.02	52.7052		1253.02	62.7013		1253.02	70.7007		1253.02	65.6997		1253.02	78.7201		1253.02	67.8583		1253.02	75.5259		1253.04	59.3023
1253.5	52.6883		1253.5	62.6398		1253.5	70.6369		1253.5	65.6604		1253.5	78.7451		1253.5	67.8504		1253.5	75.686		1253.52	59.321
1253.99	52.6865		1253.99	62.5793		1253.99	70.5791		1253.99	65.6218		1253.99	78.7736		1253.99	67.8415		1253.99	75.8405		1254.01	59.3432
1254.47	52.696		1254.47	62.5201		1254.47	70.528		1254.47	65.5841		1254.47	78.8052		1254.47	67.8318		1254.47	75.9898		1254.49	59.3742
1254.95	52.7136		1254.95	62.4626		1254.95	70.4834		1254.95	65.5473		1254.95	78.8389		1254.95	67.8218		1254.95	76.1353		1254.97	59.4125
1255.43	52.7348		1255.43	62.4068		1255.43	70.445		1255.43	65.5116		1255.43	78.8741		1255.43	67.8121		1255.43	76.2775		1255.45	59.46
1255.91	52.7565		1255.91	62.3532		1255.91	70.4123		1255.91	65.4772		1255.91	78.91		1255.91	67.803		1255.91	76.4173		1255.93	59.5114
1256.4	52.7756		1256.4	62.3021		1256.4	70.385		1256.4	65.4449		1256.4	78.9462		1256.4	67.795		1256.4	76.555		1256.42	59.5661
1256.88	52.7912		1256.88	62.2538		1256.88	70.3629		1256.88	65.4153		1256.88	78.9824		1256.88	67.7886		1256.88	76.6911		1256.9	59.6193
1257.36	52.8026		1257.36	62.2087		1257.36	70.3456		1257.36	65.389		1257.36	79.0186		1257.36	67.784		1257.36	76.8259		1257.38	59.6729
1257.84	52.8121		1257.84	62.167		1257.84	70.3326		1257.84	65.3665		1257.84	79.055		1257.84	67.7812		1257.84	76.9602		1257.86	59.7258
1258.33	52.8214		1258.33	62.1284		1258.33	70.3232		1258.33	65.3475		1258.33	79.0916		1258.33	67.7802		1258.33	77.0943		1258.34	59.7818
1258.81	52.8341		1258.81	62.0928		1258.81	70.3168		1258.81	65.3317		1258.81	79.1283		1258.81	67.7811		1258.81	77.2287		1258.83	59.8387
1259.29	52.8529		1259.29	62.0596		1259.29	70.3123		1259.29	65.3182		1259.29	79.1648		1259.29	67.7839		1259.29	77.3636		1259.31	59.8966
1259.77	52.8814		1259.77	62.0287		1259.77	70.3092		1259.77	65.3065		1259.77	79.2009		1259.77	67.7888		1259.77	77.4988		1259.79	59.9483
1260.25	52.9221		1260.25	61.9999		1260.25	70.3074		1260.25	65.2959		1260.25	79.2359		1260.25	67.7963		1260.25	77.6341		1260.27	59.9923
1260.73	52.9783		1260.73	61.9732		1260.73	70.3068		1260.73	65.2864		1260.73	79.2695		1260.73	67.8067		1260.73	77.7689		1260.76	60.0237
1261.22	53.0523		1261.22	61.9489		1261.22	70.3077		1261.22	65.278		1261.22	79.3014		1261.22	67.8202		1261.22	77.9026		1261.24	60.0474
1261.7	53.1467		1261.7	61.9269		1261.7	70.3107		1261.7	65.2712		1261.7	79.3316		1261.7	67.8367		1261.7	78.0346		1261.72	60.0654
1262.18	53.2626		1262.18	61.9075		1262.18	70.3159		1262.18	65.2663		1262.18	79.3607		1262.18	67.8558		1262.18	78.1642		1262.2	60.0869
1262.66	53.4012		1262.66	61.8908		1262.66	70.3239		1262.66	65.2638		1262.66	79.3894		1262.66	67.8769		1262.66	78.2908		1262.68	60.115
1263.15	53.5613		1263.15	61.877		1263.15	70.3349		1263.15	65.2643		1263.15	79.4189		1263.15	67.8992		1263.15	78.4135		1263.17	60.1545
1263.63	53.7417		1263.63	61.8668		1263.63	70.3495		1263.63	65.2687		1263.63	79.4509		1263.63	67.9224		1263.63	78.5319		1263.65	60.2024
1264.11	53.9393		1264.11	61.8607		1264.11	70.3681		1264.11	65.2777		1264.11	79.4866		1264.11	67.9462		1264.11	78.6451		1264.13	60.2595
1264.59	54.1513		1264.59	61.8594		1264.59	70.391		1264.59	65.292		1264.59	79.5273		1264.59	67.9711		1264.59	78.7533		1264.61	60.3226
1265.07	54.3735		1265.07	61.8633		1265.07	70.4181		1265.07	65.312		1265.07	79.5735		1265.07	67.9975		1265.07	78.8563		1265.09	60.3956
1265.56	54.6026		1265.56	61.8726		1265.56	70.4492		1265.56	65.3379		1265.56	79.6252		1265.56	68.026		1265.56	78.9544		1265.58	60.4785
1266.04	54.8344		1266.04	61.8867		1266.04	70.4834		1266.04	65.3694		1266.04	79.6815		1266.04	68.0571		1266.04	79.0479		1266.06	60.5774
1266.52	55.066		1266.52	61.9052		1266.52	70.52		1266.52	65.4059		1266.52	79.7413		1266.52	68.0909		1266.52	79.1373		1266.54	60.6908
1267	55.2934		1267	61.9271		1267	70.5582		1267	65.4469		1267	79.8032		1267	68.1272		1267	79.2228		1267.02	60.8184
1267.48	55.5143		1267.48	61.9519		1267.48	70.5976		1267.48	65.4918		1267.48	79.8659		1267.48	68.1655		1267.48	79.305		1267.51	60.9518
1267.97	55.7257		1267.97	61.9789		1267.97	70.6379		1267.97	65.54		1267.97	79.9285		1267.97	68.205		1267.97	79.384		1267.99	61.0858
1268.45	55.9265		1268.45	62.0078		1268.45	70.679		1268.45	65.5909		1268.45	79.9903		1268.45	68.2447		1268.45	79.4606		1268.47	61.2122
1268.93	56.115		1268.93	62.0379		1268.93	70.7204		1268.93	65.6433		1268.93	80.0506		1268.93	68.2836		1268.93	79.5356		1268.95	61.3299
1269.41	56.2911		1269.41	62.0682		1269.41	70.7614		1269.41	65.6958		1269.41	80.1089		1269.41	68.3206		1269.41	79.6099		1269.43	61.4368
1269.9	56.4538		1269.9	62.0973		1269.9	70.8003		1269.9	65.746		1269.9	80.1645		1269.9	68.3543		1269.9	79.6842		1269.92	61.5378
1270.38	56.6034		1270.38	62.1233		1270.38	70.8357		1270.38	65.7916		1270.38	80.2164		1270.38	68.3837		1270.38	79.759		1270.4	61.6334
1270.86	56.7389		1270.86	62.1441		1270.86	70.8655		1270.86	65.8299		1270.86	80.2635		1270.86	68.4077		1270.86	79.8344		1270.88	61.7285
1271.34	56.8608		1271.34	62.1579		1271.34	70.8885		1271.34	65.8591		1271.34	80.3048		1271.34	68.4256		1271.34	79.9103		1271.36	61.8215
1271.82	56.9686		1271.82	62.1632		1271.82	70.9035		1271.82	65.8776		1271.82	80.3393		1271.82	68.4365		1271.82	79.9862		1271.84	61.9142
1272.31	57.0634		1272.31	62.159		1272.31	70.9102		1272.31	65.8849		1272.31	80.3667		1272.31	68.4401		1272.31	80.0622		1272.33	62.0048
1272.79	57.146		1272.79	62.1449		1272.79	70.9086		1272.79	65.881		1272.79	80.3869		1272.79	68.4361		1272.79	80.1379		1272.81	62.0959
1273.27	57.2185		1273.27	62.1212		1273.27	70.8989		1273.27	65.8667		1273.27	80.4008		1273.27	68.4242		1273.27	80.2137		1273.29	62.1861
1273.75	57.2827		1273.75	62.0885		1273.75	70.8815		1273.75	65.843		1273.75	80.4094		1273.75	68.4045		1273.75	80.2896		1273.77	62.278
1274.23	57.3414		1274.23	62.0479		1274.23	70.857		1274.23	65.8114		1274.23	80.4143		1274.23	68.3774		1274.23	80.366		1274.26	62.3665
1274.72	57.3964		1274.72	62.0005		1274.72	70.8265		1274.72	65.7734		1274.72	80.4174		1274.72	68.3433		1274.72	80.4427		1274.74	62.4493
1275.2	57.4506		1275.2	61.948		1275.2	70.7913		1275.2	65.7311		1275.2	80.4204		1275.2	68.3034		1275.2	80.5195		1275.22	62.5181
1275.68	57.5059		1275.68	61.8919		1275.68	70.7532		1275.68	65.6864		1275.68	80.4245		1275.68	68.2588		1275.68	80.5957		1275.7	62.5703
1276.16	57.5652		1276.16	61.8341		1276.16	70.7146		1276.16	65.6412		1276.16	80.4309		1276.16	68.2109		1276.16	80.6711		1276.18	62.6017
1276.64	57.6303		1276.64	61.7757		1276.64	70.6773		1276.64	65.5971		1276.64	80.4398		1276.64	68.1612		1276.64	80.7451		1276.66	62.6173
1277.13	57.704		1277.13	61.7179		1277.13	70.643		1277.13	65.5552		1277.13	80.4514		1277.13	68.1108		1277.13	80.8176		1277.15	62.6211
1277.61	57.7877		1277.61	61.6613		1277.61	70.6131		1277.61	65.516		1277.61	80.4656		1277.61	68.0609		1277.61	80.8884		1277.63	62.6237
1278.09	57.8831		1278.09	61.6063		1278.09	70.5883		1278.09	65.4798		1278.09	80.4825		1278.09	68.0121		1278.09	80.9578		1278.11	62.6307
1278.57	57.9903		1278.57	61.5531		1278.57	70.5687		1278.57	65.4463		1278.57	80.5027		1278.57	67.9651		1278.57	81.0257		1278.59	62.6479
1279.06	58.1099		1279.06	61.5022		1279.06	70.5546		1279.06	65.4157		1279.06	80.5267		1279.06	67.9206		1279.06	81.0923		1279.08	62.6746
1279.54	58.2407		1279.54	61.4536		1279.54	70.5456		1279.54	65.3875		1279.54	80.5551		1279.54	67.8788		1279.54	81.1576		1279.56	62.7116
1280.02	58.3824		1280.02	61.4078		1280.02	70.5415		1280.02	65.3617		1280.02	80.5884		1280.02	67.8403		1280.02	81.2216		1280.04	62.756
1280.5	58.5332		1280.5	61.3647		1280.5	70.5412		1280.5	65.3376		1280.5	80.6261		1280.5	67.8049		1280.5	81.2846		1280.52	62.8106
1280.98	58.6921		1280.98	61.3241		1280.98	70.5437		1280.98	65.3145		1280.98	80.6676		1280.98	67.7726		1280.98	81.3466		1281	62.8756
1281.47	58.8569		1281.47	61.285		1281.47	70.5472		1281.47	65.2912		1281.47	80.7113		1281.47	67.7428		1281.47	81.4076		1281.49	62.9558
1281.95	59.0261		1281.95	61.2468		1281.95	70.55		1281.95	65.2665		1281.95	80.7552		1281.95	67.7151		1281.95	81.468		1281.97	63.0491
1282.43	59.1972		1282.43	61.2081		1282.43	70.5507		1282.43	65.2396		1282.43	80.7977		1282.43	67.6886		1282.43	81.5273		1282.45	63.1544
1282.91	59.3685		1282.91	61.1683		1282.91	70.5482		1282.91	65.21		1282.91	80.8371		1282.91	67.663		1282.91	81.5858		1282.93	63.2616
1283.39	59.5374		1283.39	61.1268		1283.39	70.542		1283.39	65.1776		1283.39	80.8725		1283.39	67.6378		1283.39	81.6429		1283.41	63.3631
1283.88	59.7026		1283.88	61.0837		1283.88	70.5322		1283.88	65.1429		1283.88	80.9032		1283.88	67.6128		1283.88	81.6988		1283.9	63.4477
1284.36	59.8622		1284.36	61.0391		1284.36	70.519		1284.36	65.1065		1284.36	80.929		1284.36	67.5877		1284.36	81.7533		1284.38	63.5133
1284.84	60.0153		1284.84	60.9932		1284.84	70.5027		1284.84	65.069		1284.84	80.9497		1284.84	67.5622		1284.84	81.8069		1284.86	63.5576
1285.32	60.1601		1285.32	60.9463		1285.32	70.4834		1285.32	65.0308		1285.32	80.9656		1285.32	67.5361		1285.32	81.8595		1285.34	63.5895
1285.81	60.2955		1285.81	60.8984		1285.81	70.4612		1285.81	64.9921		1285.81	80.9768		1285.81	67.5087		1285.81	81.9118		1285.83	63.6152
1286.29	60.4191		1286.29	60.8494		1286.29	70.4357		1286.29	64.9532		1286.29	80.9839		1286.29	67.4797		1286.29	81.9637		1286.31	63.6466
1286.77	60.5295		1286.77	60.7994		1286.77	70.4072		1286.77	64.914		1286.77	80.9872		1286.77	67.4484		1286.77	82.0157		1286.79	63.6879
1287.25	60.6238		1287.25	60.748		1287.25	70.3758		1287.25	64.8747		1287.25	80.9876		1287.25	67.4145		1287.25	82.0677		1287.27	63.7434
1287.73	60.7001		1287.73	60.6955		1287.73	70.3421		1287.73	64.8353		1287.73	80.9857		1287.73	67.3776		1287.73	82.12		1287.75	63.8091
1288.22	60.756		1288.22	60.6417		1288.22	70.3062		1288.22	64.7956		1288.22	80.9819		1288.22	67.3371		1288.22	82.1725		1288.24	63.8823
1288.7	60.7901		1288.7	60.5864		1288.7	70.2683		1288.7	64.7551		1288.7	80.9765		1288.7	67.2927		1288.7	82.2255		1288.72	63.9545
1289.18	60.8008		1289.18	60.5292		1289.18	70.2281		1289.18	64.713		1289.18	80.9695		1289.18	67.2436		1289.18	82.279		1289.2	64.0222
1289.66	60.788		1289.66	60.4696		1289.66	70.1851		1289.66	64.6682		1289.66	80.9608		1289.66	67.1894		1289.66	82.3331		1289.68	64.0793
1290.14	60.7518		1290.14	60.4072		1290.14	70.1387		1290.14	64.6196		1290.14	80.95		1290.14	67.1295		1290.14	82.3877		1290.16	64.126
1290.63	60.694		1290.63	60.3414		1290.63	70.0881		1290.63	64.5665		1290.63	80.9365		1290.63	67.0636		1290.63	82.4429		1290.65	64.161
1291.11	60.6169		1291.11	60.2719		1291.11	70.033		1291.11	64.5079		1291.11	80.9197		1291.11	66.9917		1291.11	82.4985		1291.13	64.1887
1291.59	60.525		1291.59	60.1986		1291.59	69.9731		1291.59	64.4437		1291.59	80.8988		1291.59	66.914		1291.59	82.5546		1291.61	64.2104
1292.07	60.4227		1292.07	60.121		1292.07	69.9082		1292.07	64.3737		1292.07	80.8726		1292.07	66.8307		1292.07	82.6112		1292.09	64.2323
1292.56	60.3161		1292.56	60.0389		1292.56	69.8383		1292.56	64.298		1292.56	80.84		1292.56	66.7421		1292.56	82.6686		1292.58	64.254
1293.04	60.2106		1293.04	59.9518		1293.04	69.7633		1293.04	64.2169		1293.04	80.8003		1293.04	66.6484		1293.04	82.7269		1293.06	64.2788
1293.52	60.1121		1293.52	59.8595		1293.52	69.6835		1293.52	64.1306		1293.52	80.7529		1293.52	66.5499		1293.52	82.786		1293.54	64.3039
1294	60.0249		1294	59.7616		1294	69.5994		1294	64.0398		1294	80.698		1294	66.4467		1294	82.8456		1294.02	64.3284
1294.48	59.9534		1294.48	59.658		1294.48	69.5119		1294.48	63.9452		1294.48	80.6364		1294.48	66.339		1294.48	82.9054		1294.5	64.3482
1294.97	59.9002		1294.97	59.5491		1294.97	69.422		1294.97	63.8475		1294.97	80.5693		1294.97	66.2271		1294.97	82.9648		1294.99	64.364
1295.45	59.8674		1295.45	59.4352		1295.45	69.3312		1295.45	63.7478		1295.45	80.498		1295.45	66.1113		1295.45	83.0234		1295.47	64.3733
1295.93	59.8556		1295.93	59.3167		1295.93	69.2403		1295.93	63.6464		1295.93	80.4236		1295.93	65.992		1295.93	83.0807		1295.95	64.3798
1296.41	59.8647		1296.41	59.1943		1296.41	69.15		1296.41	63.5438		1296.41	80.3472		1296.41	65.8698		1296.41	83.1369		1296.43	64.3821
1296.89	59.893		1296.89	59.0679		1296.89	69.0602		1296.89	63.44		1296.89	80.2691		1296.89	65.7448		1296.89	83.1917		1296.91	64.3824
1297.38	59.9382		1297.38	58.9377		1297.38	68.9709		1297.38	63.3346		1297.38	80.1898		1297.38	65.6176		1297.38	83.2453		1297.4	64.3772
1297.86	59.9964		1297.86	58.8036		1297.86	68.8815		1297.86	63.2274		1297.86	80.1094		1297.86	65.4885		1297.86	83.2978		1297.88	64.3657
1298.34	60.0634		1298.34	58.6658		1298.34	68.7917		1298.34	63.1182		1298.34	80.0277		1298.34	65.3577		1298.34	83.3493		1298.36	64.3443
1298.82	60.1339		1298.82	58.5245		1298.82	68.7016		1298.82	63.0067		1298.82	79.9447		1298.82	65.2254		1298.82	83.3996		1298.84	64.3158
1299.31	60.2034		1299.31	58.3803		1299.31	68.6111		1299.31	62.8928		1299.31	79.8598		1299.31	65.092		1299.31	83.4489		1299.33	64.2819
1299.79	60.2669		1299.79	58.2336		1299.79	68.5206		1299.79	62.7759		1299.79	79.7721		1299.79	64.9576		1299.79	83.4972		1299.81	64.2513
1300.27	60.3208		1300.27	58.0851		1300.27	68.4299		1300.27	62.6555		1300.27	79.6805		1300.27	64.8225		1300.27	83.5444		1300.29	64.2299
1300.75	60.3616		1300.75	57.9349		1300.75	68.3386		1300.75	62.5304		1300.75	79.584		1300.75	64.6867		1300.75	83.5908		1300.77	64.2254
1301.23	60.388		1301.23	57.7832		1301.23	68.246		1301.23	62.3999		1301.23	79.4814		1301.23	64.5506		1301.23	83.6365		1301.25	64.2393
1301.71	60.3984		1301.71	57.6299		1301.71	68.1509		1301.71	62.263		1301.71	79.3724		1301.71	64.4147		1301.71	83.6814		1301.74	64.2721
1302.2	60.3937		1302.2	57.4748		1302.2	68.0528		1302.2	62.1193		1302.2	79.2572		1302.2	64.2794		1302.2	83.7259		1302.22	64.3186
1302.68	60.3745		1302.68	57.318		1302.68	67.9509		1302.68	61.9686		1302.68	79.1366		1302.68	64.1456		1302.68	83.7698		1302.7	64.377
1303.16	60.3433		1303.16	57.1596		1303.16	67.8452		1303.16	61.8118		1303.16	79.0117		1303.16	64.0138		1303.16	83.8135		1303.18	64.4429
1303.64	60.3018		1303.64	57		1303.64	67.7361		1303.64	61.6495		1303.64	78.8837		1303.64	63.8844		1303.64	83.8568		1303.66	64.5194
1304.13	60.2531		1304.13	56.8397		1304.13	67.6241		1304.13	61.4831		1304.13	78.7534		1304.13	63.7576		1304.13	83.9		1304.15	64.6057
1304.61	60.1991		1304.61	56.6792		1304.61	67.5101		1304.61	61.3134		1304.61	78.6212		1304.61	63.6332		1304.61	83.943		1304.63	64.7063
1305.09	60.1421		1305.09	56.5192		1305.09	67.3947		1305.09	61.1417		1305.09	78.4875		1305.09	63.5107		1305.09	83.9858		1305.11	64.8188
1305.57	60.0831		1305.57	56.3603		1305.57	67.2789		1305.57	60.9689		1305.57	78.3521		1305.57	63.3894		1305.57	84.028		1305.59	64.944
1306.05	60.0234		1306.05	56.2033		1306.05	67.1633		1306.05	60.7962		1306.05	78.2152		1306.05	63.269		1306.05	84.0691		1306.08	65.0764
1306.54	59.9632		1306.54	56.0487		1306.54	67.049		1306.54	60.6248		1306.54	78.0772		1306.54	63.1489		1306.54	84.1086		1306.56	65.2163
1307.02	59.9032		1307.02	55.8974		1307.02	66.9368		1307.02	60.4563		1307.02	77.9386		1307.02	63.0292		1307.02	84.1462		1307.04	65.3616
1307.5	59.8431		1307.5	55.7499		1307.5	66.8276		1307.5	60.2922		1307.5	77.8002		1307.5	62.91		1307.5	84.1815		1307.52	65.5159
1307.98	59.7835		1307.98	55.6069		1307.98	66.7224		1307.98	60.1341		1307.98	77.6625		1307.98	62.7916		1307.98	84.2145		1308	65.6802
1308.46	59.724		1308.46	55.4684		1308.46	66.6217		1308.46	59.9831		1308.46	77.5264		1308.46	62.6744		1308.46	84.2454		1308.48	65.8572
1308.95	59.6649		1308.95	55.3344		1308.95	66.5262		1308.95	59.8402		1308.95	77.3925		1308.95	62.5584		1308.95	84.2743		1308.97	66.0429
1309.43	59.6056		1309.43	55.2045		1309.43	66.436		1309.43	59.7059		1309.43	77.2612		1309.43	62.4437		1309.43	84.3016		1309.45	66.2344
1309.91	59.5462		1309.91	55.0786		1309.91	66.3515		1309.91	59.5806		1309.91	77.1335		1309.91	62.3303		1309.91	84.3276		1309.93	66.4236
1310.39	59.486		1310.39	54.9561		1310.39	66.2727		1310.39	59.4641		1310.39	77.0102		1310.39	62.2182		1310.39	84.3523		1310.41	66.6079
1310.88	59.4252		1310.88	54.8369		1310.88	66.1994		1310.88	59.3563		1310.88	76.8925		1310.88	62.1073		1310.88	84.3761		1310.9	66.7845
1311.36	59.3633		1311.36	54.7205		1311.36	66.131		1311.36	59.2565		1311.36	76.7813		1311.36	61.9978		1311.36	84.3987		1311.38	66.9581
1311.84	59.301		1311.84	54.6067		1311.84	66.0663		1311.84	59.164		1311.84	76.6778		1311.84	61.8896		1311.84	84.4204		1311.86	67.132
1312.32	59.2376		1312.32	54.4944		1312.32	66.0037		1312.32	59.0773		1312.32	76.5826		1312.32	61.7828		1312.32	84.4411		1312.34	67.3119
1312.8	59.1731		1312.8	54.383		1312.8	65.9415		1312.8	58.9949		1312.8	76.4966		1312.8	61.6774		1312.8	84.461		1312.83	67.4975
1313.29	59.1064		1313.29	54.2714		1313.29	65.8778		1313.29	58.9148		1313.29	76.4199		1313.29	61.5731		1313.29	84.4802		1313.31	67.6869
1313.77	59.0364		1313.77	54.1587		1313.77	65.8117		1313.77	58.8356		1313.77	76.3528		1313.77	61.47		1313.77	84.4991		1313.79	67.8719
1314.25	58.9611		1314.25	54.0446		1314.25	65.7425		1314.25	58.7558		1314.25	76.2953		1314.25	61.3678		1314.25	84.5183		1314.27	68.0474
1314.73	58.8794		1314.73	53.929		1314.73	65.6703		1314.73	58.6746		1314.73	76.2474		1314.73	61.2667		1314.73	84.5385		1314.75	68.2061
1315.21	58.7893		1315.21	53.8123		1315.21	65.5955		1315.21	58.5916		1315.21	76.2088		1315.21	61.1666		1315.21	84.5602		1315.23	68.3491
1315.7	58.6902		1315.7	53.6953		1315.7	65.5186		1315.7	58.5069		1315.7	76.1789		1315.7	61.0676		1315.7	84.584		1315.72	68.4765
1316.18	58.581		1316.18	53.5786		1316.18	65.4397		1316.18	58.4204		1316.18	76.1571		1316.18	60.9695		1316.18	84.6103		1316.2	68.5933
1316.66	58.4617		1316.66	53.4629		1316.66	65.359		1316.66	58.3327		1316.66	76.1424		1316.66	60.8722		1316.66	84.6389		1316.68	68.7009
1317.14	58.3317		1317.14	53.3484		1317.14	65.2765		1317.14	58.2441		1317.14	76.1343		1317.14	60.7754		1317.14	84.6695		1317.16	68.8026
1317.62	58.1916		1317.62	53.2357		1317.62	65.1925		1317.62	58.1557		1317.62	76.1321		1317.62	60.679		1317.62	84.7013		1317.65	68.8959
1318.11	58.0412		1318.11	53.1249		1318.11	65.1075		1318.11	58.0683		1318.11	76.1355		1318.11	60.5831		1318.11	84.7336		1318.13	68.9815
1318.59	57.8822		1318.59	53.0165		1318.59	65.0226		1318.59	57.9835		1318.59	76.1442		1318.59	60.4877		1318.59	84.766		1318.61	69.0567
1319.07	57.7162		1319.07	52.9107		1319.07	64.9389		1319.07	57.9023		1319.07	76.1577		1319.07	60.3933		1319.07	84.7978		1319.09	69.1244
1319.55	57.5464		1319.55	52.8079		1319.55	64.8577		1319.55	57.8258		1319.55	76.1751		1319.55	60.3001		1319.55	84.8292		1319.57	69.1847
1320.04	57.3762		1320.04	52.7079		1320.04	64.7799		1320.04	57.7544		1320.04	76.1952		1320.04	60.2082		1320.04	84.86		1320.06	69.2404
1320.52	57.2105		1320.52	52.6105		1320.52	64.706		1320.52	57.6881		1320.52	76.2165		1320.52	60.1176		1320.52	84.8904		1320.54	69.291
1321	57.0533		1321	52.5151		1321	64.6359		1321	57.6266		1321	76.2378		1321	60.028		1321	84.9202		1321.02	69.3375
1321.48	56.9097		1321.48	52.4211		1321.48	64.5692		1321.48	57.569		1321.48	76.2578		1321.48	59.9391		1321.48	84.949		1321.5	69.3767
1321.96	56.7832		1321.96	52.3277		1321.96	64.5051		1321.96	57.5145		1321.96	76.2757		1321.96	59.8503		1321.96	84.9761		1321.98	69.4102
1322.45	56.6775		1322.45	52.2342		1322.45	64.4424		1322.45	57.4619		1322.45	76.2907		1322.45	59.7614		1322.45	85.0011		1322.47	69.4374
1322.93	56.5944		1322.93	52.1397		1322.93	64.3796		1322.93	57.4096		1322.93	76.3022		1322.93	59.6719		1322.93	85.0233		1322.95	69.4632
1323.41	56.5353		1323.41	52.0435		1323.41	64.3153		1323.41	57.356		1323.41	76.3093		1323.41	59.5817		1323.41	85.0427		1323.43	69.4897
1323.89	56.4993		1323.89	51.945		1323.89	64.2481		1323.89	57.2992		1323.89	76.3108		1323.89	59.4905		1323.89	85.0595		1323.91	69.5225
1324.38	56.4852		1324.38	51.8435		1324.38	64.1769		1324.38	57.2375		1324.38	76.3054		1324.38	59.3981		1324.38	85.0742		1324.4	69.5597
1324.86	56.4895		1324.86	51.7385		1324.86	64.101		1324.86	57.1693		1324.86	76.2923		1324.86	59.304		1324.86	85.0876		1324.88	69.6009
1325.34	56.5089		1325.34	51.63		1325.34	64.0207		1325.34	57.0937		1325.34	76.2709		1325.34	59.2082		1325.34	85.1009		1325.36	69.6394
1325.82	56.5391		1325.82	51.5182		1325.82	63.9364		1325.82	57.0105		1325.82	76.2416		1325.82	59.1101		1325.82	85.1147		1325.84	69.6723
1326.3	56.5765		1326.3	51.4038		1326.3	63.8489		1326.3	56.9204		1326.3	76.2051		1326.3	59.0096		1326.3	85.1299		1326.32	69.695
1326.79	56.617		1326.79	51.2872		1326.79	63.7587		1326.79	56.8243		1326.79	76.1625		1326.79	58.9064		1326.79	85.1467		1326.81	69.7099
1327.27	56.6582		1327.27	51.1692		1327.27	63.6663		1327.27	56.7233		1327.27	76.1149		1327.27	58.8002		1327.27	85.1655		1327.29	69.7186
1327.75	56.6968		1327.75	51.0499		1327.75	63.5715		1327.75	56.6185		1327.75	76.0634		1327.75	58.6907		1327.75	85.1862		1327.77	69.7282
1328.23	56.7308		1328.23	50.9295		1328.23	63.4741		1328.23	56.5106		1328.23	76.0087		1328.23	58.5777		1328.23	85.2087		1328.25	69.742
1328.71	56.7577		1328.71	50.8074		1328.71	63.3738		1328.71	56.4004		1328.71	75.9516		1328.71	58.4607		1328.71	85.2324		1328.73	69.7636
1329.2	56.7763		1329.2	50.6835		1329.2	63.2706		1329.2	56.2882		1329.2	75.8928		1329.2	58.3397		1329.2	85.2572		1329.22	69.7922
1329.68	56.785		1329.68	50.5572		1329.68	63.1648		1329.68	56.1744		1329.68	75.8327		1329.68	58.2144		1329.68	85.2828		1329.7	69.8282
1330.16	56.7837		1330.16	50.4281		1330.16	63.0567		1330.16	56.0593		1330.16	75.772		1330.16	58.0845		1330.16	85.3089		1330.18	69.8679
1330.64	56.7724		1330.64	50.2958		1330.64	62.9465		1330.64	55.9428		1330.64	75.7109		1330.64	57.9498		1330.64	85.3351		1330.66	69.9125
1331.12	56.7525		1331.12	50.16		1331.12	62.8342		1331.12	55.8247		1331.12	75.6492		1331.12	57.8097		1331.12	85.3613		1331.14	69.9587
1331.61	56.7245		1331.61	50.0198		1331.61	62.719		1331.61	55.7045		1331.61	75.5867		1331.61	57.6636		1331.61	85.3869		1331.63	70.0071
1332.09	56.6901		1332.09	49.8743		1332.09	62.5994		1332.09	55.5811		1332.09	75.5226		1332.09	57.5104		1332.09	85.4114		1332.11	70.0529
1332.57	56.6489		1332.57	49.7223		1332.57	62.4736		1332.57	55.4533		1332.57	75.4564		1332.57	57.3491		1332.57	85.4342		1332.59	70.0926
1333.05	56.6011		1333.05	49.5624		1333.05	62.3395		1333.05	55.3197		1333.05	75.3872		1333.05	57.1788		1333.05	85.4548		1333.07	70.1191
1333.54	56.5447		1333.54	49.393		1333.54	62.1954		1333.54	55.179		1333.54	75.3145		1333.54	56.9991		1333.54	85.473		1333.56	70.128
1334.02	56.4781		1334.02	49.2134		1334.02	62.0406		1334.02	55.03		1334.02	75.2378		1334.02	56.8103		1334.02	85.4893		1334.04	70.1147
1334.5	56.3991		1334.5	49.0229		1334.5	61.8747		1334.5	54.8719		1334.5	75.1565		1334.5	56.6135		1334.5	85.5043		1334.52	70.0809
1334.98	56.307		1334.98	48.8217		1334.98	61.6986		1334.98	54.7042		1334.98	75.07		1334.98	56.4103		1334.98	85.5192		1335	70.0288
1335.46	56.201		1335.46	48.6105		1335.46	61.5136		1335.46	54.5271		1335.46	74.9777		1335.46	56.2023		1335.46	85.5351		1335.48	69.9655
1335.95	56.0825		1335.95	48.3901		1335.95	61.3212		1335.95	54.341		1335.95	74.8793		1335.95	55.991		1335.95	85.5531		1335.97	69.8953
1336.43	55.9529		1336.43	48.1618		1336.43	61.1232		1336.43	54.1468		1336.43	74.775		1336.43	55.7775		1336.43	85.5738		1336.45	69.8248
1336.91	55.8153		1336.91	47.9268		1336.91	60.9214		1336.91	53.9458		1336.91	74.6655		1336.91	55.5624		1336.91	85.5976		1336.93	69.7554
1337.39	55.6727		1337.39	47.6863		1337.39	60.7175		1337.39	53.7394		1337.39	74.5519		1337.39	55.3463		1337.39	85.6245		1337.41	69.6906
1337.87	55.5297		1337.87	47.4417		1337.87	60.5131		1337.87	53.5292		1337.87	74.4358		1337.87	55.1296		1337.87	85.6545		1337.89	69.6313
1338.36	55.3907		1338.36	47.1944		1338.36	60.3098		1338.36	53.3167		1338.36	74.3184		1338.36	54.9126		1338.36	85.6871		1338.38	69.5826
1338.84	55.2612		1338.84	46.9456		1338.84	60.1087		1338.84	53.103		1338.84	74.2013		1338.84	54.6964		1338.84	85.7224		1338.86	69.5473
1339.32	55.1458		1339.32	46.6963		1339.32	59.9108		1339.32	52.8889		1339.32	74.0851		1339.32	54.4814		1339.32	85.7598		1339.34	69.5313
1339.8	55.0497		1339.8	46.4472		1339.8	59.7173		1339.8	52.6748		1339.8	73.9703		1339.8	54.2685		1339.8	85.7995		1339.82	69.535
1340.29	54.9761		1340.29	46.199		1340.29	59.5289		1340.29	52.4606		1340.29	73.8573		1340.29	54.0582		1340.29	85.841		1340.31	69.5572
1340.77	54.9282		1340.77	45.9519		1340.77	59.3465		1340.77	52.2462		1340.77	73.746		1340.77	53.8507		1340.77	85.8842		1340.79	69.5898
1341.25	54.9075		1341.25	45.7062		1341.25	59.1708		1341.25	52.0311		1341.25	73.6367		1341.25	53.646		1341.25	85.9286		1341.27	69.627
1341.73	54.9152		1341.73	45.4624		1341.73	59.0024		1341.73	51.8156		1341.73	73.5296		1341.73	53.4439		1341.73	85.9737		1341.75	69.6597
1342.21	54.9511		1342.21	45.2206		1342.21	58.8411		1342.21	51.5995		1342.21	73.4248		1342.21	53.2441		1342.21	86.0186		1342.23	69.6856
1342.69	55.015		1342.69	44.9815		1342.69	58.6866		1342.69	51.3834		1342.69	73.3221		1342.69	53.0466		1342.69	86.0628		1342.72	69.7018
1343.18	55.1052		1343.18	44.7456		1343.18	58.5379		1343.18	51.1676		1343.18	73.2212		1343.18	52.8513		1343.18	86.1054		1343.2	69.7114
1343.66	55.2203		1343.66	44.5134		1343.66	58.3936		1343.66	50.953		1343.66	73.1212		1343.66	52.6585		1343.66	86.1459		1343.68	69.7146
1344.14	55.3567		1344.14	44.2852		1344.14	58.2528		1344.14	50.7403		1344.14	73.0212		1344.14	52.4692		1344.14	86.1841		1344.16	69.7153
1344.62	55.5115		1344.62	44.0618		1344.62	58.115		1344.62	50.5304		1344.62	72.9205		1344.62	52.2844		1344.62	86.22		1344.64	69.7125
1345.11	55.6803		1345.11	43.8438		1345.11	57.9805		1345.11	50.3245		1345.11	72.8188		1345.11	52.1059		1345.11	86.2541		1345.13	69.7087
1345.59	55.8599		1345.59	43.633		1345.59	57.8507		1345.59	50.1242		1345.59	72.7164		1345.59	51.9361		1345.59	86.2871		1345.61	69.7021
1346.07	56.0466		1346.07	43.4314		1346.07	57.7273		1346.07	49.9314		1346.07	72.6142		1346.07	51.7773		1346.07	86.3196		1346.09	69.6957
1346.55	56.2381		1346.55	43.2411		1346.55	57.6122		1346.55	49.7481		1346.55	72.5137		1346.55	51.6317		1346.55	86.3521		1346.57	69.6896
1347.03	56.4313		1347.03	43.0642		1347.03	57.5067		1347.03	49.5764		1347.03	72.4168		1347.03	51.5007		1347.03	86.3848		1347.06	69.687
1347.52	56.6235		1347.52	42.9025		1347.52	57.4115		1347.52	49.4182		1347.52	72.3255		1347.52	51.3854		1347.52	86.4175		1347.54	69.6872
1348	56.8112		1348	42.7572		1348	57.327		1348	49.275		1348	72.2418		1348	51.2859		1348	86.4497		1348.02	69.6918
1348.48	56.9909		1348.48	42.6291		1348.48	57.253		1348.48	49.1484		1348.48	72.1675		1348.48	51.2021		1348.48	86.481		1348.5	69.6966
1348.96	57.1582		1348.96	42.5187		1348.96	57.1894		1348.96	49.0395		1348.96	72.1038		1348.96	51.1339		1348.96	86.5108		1348.98	69.6997
1349.44	57.3091		1349.44	42.4269		1349.44	57.1361		1349.44	48.9494		1349.44	72.0513		1349.44	51.0812		1349.44	86.5387		1349.47	69.6969
1349.93	57.4385		1349.93	42.3544		1349.93	57.0931		1349.93	48.8787		1349.93	72.0099		1349.93	51.0442		1349.93	86.5644		1349.95	69.6874
1350.41	57.5424		1350.41	42.302		1350.41	57.06		1350.41	48.8276		1350.41	71.9787		1350.41	51.023		1350.41	86.5881		1350.43	69.6693
1350.89	57.6155		1350.89	42.27		1350.89	57.0362		1350.89	48.7955		1350.89	71.9561		1350.89	51.0175		1350.89	86.6098		1350.91	69.6446
1351.37	57.6541		1351.37	42.2582		1351.37	57.0208		1351.37	48.7815		1351.37	71.94		1351.37	51.0271		1351.37	86.6298		1351.39	69.6124
1351.86	57.6535		1351.86	42.2657		1351.86	57.0123		1351.86	48.7838		1351.86	71.9286		1351.86	51.0506		1351.86	86.6483		1351.88	69.5744
1352.34	57.6112		1352.34	42.2909		1352.34	57.0092		1352.34	48.8006		1352.34	71.92		1352.34	51.0862		1352.34	86.6652		1352.36	69.5275
1352.82	57.525		1352.82	42.332		1352.82	57.0099		1352.82	48.8299		1352.82	71.9129		1352.82	51.1319		1352.82	86.6807		1352.84	69.4714
1353.3	57.3955		1353.3	42.3871		1353.3	57.013		1353.3	48.8699		1353.3	71.9065		1353.3	51.1858		1353.3	86.6948		1353.32	69.403
1353.78	57.2246		1353.78	42.454		1353.78	57.0169		1353.78	48.9191		1353.78	71.8998		1353.78	51.2459		1353.78	86.7076		1353.81	69.3241
1354.27	57.017		1354.27	42.5307		1354.27	57.02		1354.27	48.9758		1354.27	71.8923		1354.27	51.3103		1354.27	86.7192		1354.29	69.2337
1354.75	56.7786		1354.75	42.615		1354.75	57.0207		1354.75	49.0382		1354.75	71.8835		1354.75	51.3768		1354.75	86.7297		1354.77	69.1375
1355.23	56.5175		1355.23	42.7046		1355.23	57.0172		1355.23	49.1046		1355.23	71.873		1355.23	51.4431		1355.23	86.7391		1355.25	69.0381
1355.71	56.2418		1355.71	42.7967		1355.71	57.0078		1355.71	49.1726		1355.71	71.861		1355.71	51.5062		1355.71	86.747		1355.73	68.9413
1356.19	55.9614		1356.19	42.8888		1356.19	56.9913		1356.19	49.2405		1356.19	71.848		1356.19	51.5629		1356.19	86.7528		1356.22	68.8491
1356.68	55.6853		1356.68	42.9786		1356.68	56.9672		1356.68	49.3059		1356.68	71.8347		1356.68	51.6104		1356.68	86.756		1356.7	68.7646
1357.16	55.4233		1357.16	43.0645		1357.16	56.9358		1357.16	49.367		1357.16	71.8211		1357.16	51.6465		1357.16	86.7558		1357.18	68.6866
1357.64	55.1832		1357.64	43.145		1357.64	56.8978		1357.64	49.4216		1357.64	71.8063		1357.64	51.6698		1357.64	86.7523		1357.66	68.6165
1358.12	54.972		1358.12	43.2191		1358.12	56.8538		1358.12	49.4675		1358.12	71.788		1358.12	51.6803		1358.12	86.746		1358.14	68.5504
1358.61	54.7936		1358.61	43.2851		1358.61	56.8039		1358.61	49.502		1358.61	71.7634		1358.61	51.6781		1358.61	86.7377		1358.63	68.4874
1359.09	54.6502		1359.09	43.3415		1359.09	56.7476		1359.09	49.523		1359.09	71.7292		1359.09	51.6634		1359.09	86.7285		1359.11	68.4219
1359.57	54.5411		1359.57	43.3862		1359.57	56.6838		1359.57	49.5282		1359.57	71.6825		1359.57	51.6364		1359.57	86.7194		1359.59	68.3499
1360.05	54.4642		1360.05	43.4175		1360.05	56.6115		1360.05	49.5162		1360.05	71.6211		1360.05	51.5973		1360.05	86.7112		1360.07	68.264
1360.53	54.415		1360.53	43.4341		1360.53	56.5299		1360.53	49.4862		1360.53	71.5439		1360.53	51.5459		1360.53	86.7045		1360.56	68.1609
1361.02	54.3887		1361.02	43.4353		1361.02	56.438		1361.02	49.4384		1361.02	71.4501		1361.02	51.4826		1361.02	86.6995		1361.04	68.0357
1361.5	54.379		1361.5	43.4207		1361.5	56.3354		1361.5	49.3729		1361.5	71.3396		1361.5	51.4074		1361.5	86.6964		1361.52	67.8901
1361.98	54.3802		1361.98	43.3904		1361.98	56.2212		1361.98	49.2904		1361.98	71.2126		1361.98	51.3205		1361.98	86.6951		1362	67.728
1362.46	54.3861		1362.46	43.3442		1362.46	56.0947		1362.46	49.1909		1362.46	71.0686		1362.46	51.2219		1362.46	86.6959		1362.48	67.56
1362.94	54.392		1362.94	43.2819		1362.94	55.9551		1362.94	49.0743		1362.94	70.9072		1362.94	51.1118		1362.94	86.699		1362.97	67.3943
1363.43	54.3933		1363.43	43.2032		1363.43	55.8017		1363.43	48.9402		1363.43	70.7275		1363.43	50.9902		1363.43	86.7049		1363.45	67.2405
1363.91	54.3876		1363.91	43.108		1363.91	55.6343		1363.91	48.7881		1363.91	70.5286		1363.91	50.8574		1363.91	86.7143		1363.93	67.1004
1364.39	54.3726		1364.39	42.9963		1364.39	55.453		1364.39	48.6179		1364.39	70.3105		1364.39	50.7135		1364.39	86.7278		1364.41	66.9749
1364.87	54.3483		1364.87	42.869		1364.87	55.2585		1364.87	48.4299		1364.87	70.0739		1364.87	50.5588		1364.87	86.7458		1364.89	66.8579
1365.36	54.3151		1365.36	42.7269		1365.36	55.0514		1365.36	48.2251		1365.36	69.8204		1365.36	50.3931		1365.36	86.7682		1365.38	66.7464
1365.84	54.2753		1365.84	42.5715		1365.84	54.8327		1365.84	48.0052		1365.84	69.5525		1365.84	50.2166		1365.84	86.7945		1365.86	66.6339
1366.32	54.2313		1366.32	42.404		1366.32	54.6031		1366.32	47.772		1366.32	69.2736		1366.32	50.0287		1366.32	86.8234		1366.34	66.519
1366.8	54.1872		1366.8	42.2259		1366.8	54.3636		1366.8	47.5278		1366.8	68.9869		1366.8	49.8287		1366.8	86.8535		1366.82	66.3976
1367.28	54.1462		1367.28	42.0381		1367.28	54.1147		1367.28	47.2744		1367.28	68.6953		1367.28	49.6159		1367.28	86.8828		1367.31	66.2709
1367.77	54.1121		1367.77	41.8414		1367.77	53.8574		1367.77	47.0132		1367.77	68.4003		1367.77	49.3895		1367.77	86.9096		1367.79	66.1384
1368.25	54.0866		1368.25	41.6359		1368.25	53.5919		1368.25	46.7441		1368.25	68.1014		1368.25	49.1495		1368.25	86.9329		1368.27	66.0047
1368.73	54.0706		1368.73	41.4221		1368.73	53.3188		1368.73	46.466		1368.73	67.7961		1368.73	48.8971		1368.73	86.9531		1368.75	65.8732
1369.21	54.0617		1369.21	41.1997		1369.21	53.0375		1369.21	46.1768		1369.21	67.4805		1369.21	48.634		1369.21	86.9712		1369.23	65.7517
1369.69	54.0568		1369.69	40.9687		1369.69	52.7475		1369.69	45.8745		1369.69	67.1512		1369.69	48.3626		1369.69	86.9895		1369.71	65.6428
1370.18	54.051		1370.18	40.7291		1370.18	52.4481		1370.18	45.5577		1370.18	66.8058		1370.18	48.0851		1370.18	87.0098		1370.2	65.5502
1370.66	54.04		1370.66	40.4809		1370.66	52.1384		1370.66	45.2262		1370.66	66.444		1370.66	47.8031		1370.66	87.0336		1370.68	65.4689
1371.14	54.0189		1371.14	40.2239		1371.14	51.8181		1371.14	44.8805		1371.14	66.0672		1371.14	47.5175		1371.14	87.0616		1371.16	65.3927
1371.62	53.9838		1371.62	39.9581		1371.62	51.487		1371.62	44.522		1371.62	65.6778		1371.62	47.2284		1371.62	87.0938		1371.64	65.3087
1372.1	53.9307		1372.1	39.6834		1372.1	51.1451		1372.1	44.1521		1372.1	65.2791		1372.1	46.9356		1372.1	87.1299		1372.13	65.2062
1372.59	53.8569		1372.59	39.4		1372.59	50.7932		1372.59	43.7724		1372.59	64.8744		1372.59	46.6393		1372.59	87.169		1372.61	65.0742
1373.07	53.7597		1373.07	39.1084		1373.07	50.4325		1373.07	43.3847		1373.07	64.4668		1373.07	46.3399		1373.07	87.2105		1373.09	64.9125
1373.55	53.6384		1373.55	38.8099		1373.55	50.065		1373.55	42.9905		1373.55	64.0597		1373.55	46.0393		1373.55	87.2539		1373.57	64.7247
1374.03	53.4924		1374.03	38.5062		1374.03	49.6935		1374.03	42.592		1374.03	63.6556		1374.03	45.7396		1374.03	87.2991		1374.05	64.528
1374.52	53.3233		1374.52	38.1993		1374.52	49.3212		1374.52	42.1912		1374.52	63.2574		1374.52	45.4441		1374.52	87.3463		1374.54	64.3383
1375	53.1324		1375	37.8915		1375	48.9513		1375	41.7907		1375	62.8676		1375	45.1553		1375	87.3957		1375.02	64.1711
1375.48	52.9224		1375.48	37.585		1375.48	48.5874		1375.48	41.3933		1375.48	62.4892		1375.48	44.8757		1375.48	87.4474		1375.5	64.0294
1375.96	52.6954		1375.96	37.2819		1375.96	48.2331		1375.96	41.002		1375.96	62.1253		1375.96	44.6071		1375.96	87.5014		1375.98	63.9105
1376.44	52.4547		1376.44	36.9842		1376.44	47.8919		1376.44	40.6203		1376.44	61.7795		1376.44	44.3514		1376.44	87.5572		1376.46	63.8016
1376.93	52.2035		1376.93	36.6938		1376.93	47.567		1376.93	40.2516		1376.93	61.4556		1376.93	44.1099		1376.93	87.614		1376.95	63.6925
1377.41	51.9461		1377.41	36.4128		1377.41	47.2615		1377.41	39.8992		1377.41	61.157		1377.41	43.8844		1377.41	87.671		1377.43	63.5719
1377.89	51.687		1377.89	36.1424		1377.89	46.9774		1377.89	39.5658		1377.89	60.8866		1377.89	43.6758		1377.89	87.7268		1377.91	63.4359
1378.37	51.4315		1378.37	35.8834		1378.37	46.7156		1378.37	39.2532		1378.37	60.6459		1378.37	43.4845		1378.37	87.7804		1378.39	63.2819
1378.85	51.184		1378.85	35.6354		1378.85	46.4753		1378.85	38.9618		1378.85	60.4347		1378.85	43.3099		1378.85	87.8307		1378.88	63.1147
1379.34	50.9488		1379.34	35.3973		1379.34	46.2544		1379.34	38.6903		1379.34	60.2508		1379.34	43.1501		1379.34	87.8769		1379.36	62.9365
1379.82	50.7285		1379.82	35.1669		1379.82	46.0495		1379.82	38.4365		1379.82	60.0907		1379.82	43.0026		1379.82	87.919		1379.84	62.7541
1380.3	50.5259		1380.3	34.9423		1380.3	45.8573		1380.3	38.1976		1380.3	59.9506		1380.3	42.8647		1380.3	87.957		1380.32	62.5695
1380.78	50.3432		1380.78	34.7218		1380.78	45.6746		1380.78	37.9713		1380.78	59.8272		1380.78	42.7344		1380.78	87.9913		1380.8	62.3882
1381.27	50.1846		1381.27	34.5049		1381.27	45.4998		1381.27	37.7562		1381.27	59.7184		1381.27	42.6107		1381.27	88.0221		1381.29	62.2122
1381.75	50.0539		1381.75	34.2918		1381.75	45.332		1381.75	37.5515		1381.75	59.6234		1381.75	42.4939		1381.75	88.0496		1381.77	62.0469
1382.23	49.9558		1382.23	34.0832		1382.23	45.1716		1382.23	37.3569		1382.23	59.541		1382.23	42.3851		1382.23	88.0741		1382.25	61.8935
1382.71	49.8926		1382.71	33.8796		1382.71	45.0182		1382.71	37.1711		1382.71	59.4699		1382.71	42.2849		1382.71	88.0959		1382.73	61.7543
1383.19	49.8657		1383.19	33.681		1383.19	44.8714		1383.19	36.9923		1383.19	59.4077		1383.19	42.1931		1383.19	88.1155		1383.21	61.6251
1383.67	49.8733		1383.67	33.4869		1383.67	44.7299		1383.67	36.818		1383.67	59.3519		1383.67	42.1087		1383.67	88.133		1383.7	61.5013
1384.16	49.9126		1384.16	33.2965		1384.16	44.5926		1384.16	36.6457		1384.16	59.3		1384.16	42.0305		1384.16	88.1487		1384.18	61.3734
1384.64	49.9792		1384.64	33.1094		1384.64	44.4584		1384.64	36.4735		1384.64	59.25		1384.64	41.9575		1384.64	88.1629		1384.66	61.2355
1385.12	50.0683		1385.12	32.9257		1385.12	44.3267		1385.12	36.3003		1385.12	59.2004		1385.12	41.8892		1385.12	88.1759		1385.14	61.0784
1385.6	50.1741		1385.6	32.7452		1385.6	44.1967		1385.6	36.1256		1385.6	59.1497		1385.6	41.8252		1385.6	88.1881		1385.62	60.9007
1386.09	50.2912		1386.09	32.5683		1386.09	44.068		1386.09	35.9494		1386.09	59.0964		1386.09	41.7653		1386.09	88.2002		1386.11	60.7016
1386.57	50.4131		1386.57	32.3942		1386.57	43.9394		1386.57	35.7713		1386.57	59.0384		1386.57	41.7082		1386.57	88.2129		1386.59	60.4893
1387.05	50.5336		1387.05	32.2222		1387.05	43.8096		1387.05	35.591		1387.05	58.9736		1387.05	41.6526		1387.05	88.2269		1387.07	60.2727
1387.53	50.646		1387.53	32.0505		1387.53	43.6768		1387.53	35.4075		1387.53	58.8996		1387.53	41.5962		1387.53	88.2425		1387.55	60.0671
1388.01	50.7449		1388.01	31.8777		1388.01	43.5397		1388.01	35.2203		1388.01	58.8148		1388.01	41.5369		1388.01	88.2598		1388.04	59.882
1388.5	50.8255		1388.5	31.7023		1388.5	43.397		1388.5	35.0289		1388.5	58.7186		1388.5	41.4734		1388.5	88.2784		1388.52	59.7278
1388.98	50.8857		1388.98	31.5244		1388.98	43.2489		1388.98	34.834		1388.98	58.612		1388.98	41.4061		1388.98	88.2972		1389	59.6051
1389.46	50.9248		1389.46	31.3451		1389.46	43.0964		1389.46	34.6369		1389.46	58.4969		1389.46	41.3368		1389.46	88.315		1389.48	59.5123
1389.94	50.9446		1389.94	31.1665		1389.94	42.941		1389.94	34.4395		1389.94	58.3754		1389.94	41.2683		1389.94	88.3304		1389.96	59.4406
1390.42	50.9471		1390.42	30.9901		1390.42	42.7837		1390.42	34.2433		1390.42	58.2494		1390.42	41.2027		1390.42	88.3422		1390.45	59.3802
1390.91	50.9359		1390.91	30.8167		1390.91	42.6247		1390.91	34.0492		1390.91	58.12		1390.91	41.1404		1390.91	88.3495		1390.93	59.3162
1391.39	50.9139		1391.39	30.6459		1391.39	42.4631		1391.39	33.8572		1391.39	57.9882		1391.39	41.0802		1391.39	88.3516		1391.41	59.2376
1391.87	50.8858		1391.87	30.4768		1391.87	42.2986		1391.87	33.6674		1391.87	57.8554		1391.87	41.0207		1391.87	88.3483		1391.89	59.1339
1392.35	50.8563		1392.35	30.309		1392.35	42.1317		1392.35	33.4798		1392.35	57.7236		1392.35	40.961		1392.35	88.3395		1392.38	59.0037
1392.84	50.8315		1392.84	30.1429		1392.84	41.9644		1392.84	33.2954		1392.84	57.5958		1392.84	40.9025		1392.84	88.3256		1392.86	58.8498
1393.32	50.8169		1393.32	29.9805		1393.32	41.8001		1393.32	33.1153		1393.32	57.475		1393.32	40.8487		1393.32	88.3073		1393.34	58.687
1393.8	50.8174		1393.8	29.8244		1393.8	41.6426		1393.8	32.9411		1393.8	57.3635		1393.8	40.8042		1393.8	88.2856		1393.82	58.533
1394.28	50.8354		1394.28	29.6773		1394.28	41.4951		1394.28	32.7737		1394.28	57.2621		1394.28	40.7735		1394.28	88.2614		1394.3	58.4105
1394.76	50.8719		1394.76	29.5411		1394.76	41.3596		1394.76	32.6135		1394.76	57.1706		1394.76	40.7598		1394.76	88.2356		1394.79	58.3331
1395.25	50.9258		1395.25	29.4168		1395.25	41.2364		1395.25	32.4603		1395.25	57.0874		1395.25	40.7644		1395.25	88.2091		1395.27	58.3073
1395.73	50.9955		1395.73	29.3046		1395.73	41.125		1395.73	32.3138		1395.73	57.0106		1395.73	40.7869		1395.73	88.1825		1395.75	58.3259
1396.21	51.0785		1396.21	29.2036		1396.21	41.0241		1396.21	32.1732		1396.21	56.9383		1396.21	40.8256		1396.21	88.1564		1396.23	58.3813
1396.69	51.1727		1396.69	29.113		1396.69	40.9316		1396.69	32.0384		1396.69	56.8687		1396.69	40.8783		1396.69	88.1312		1396.71	58.4631
1397.17	51.275		1397.17	29.031		1397.17	40.8451		1397.17	31.9085		1397.17	56.7998		1397.17	40.9412		1397.17	88.107		1397.2	58.5689
1397.66	51.383		1397.66	28.9554		1397.66	40.7613		1397.66	31.7829		1397.66	56.7299		1397.66	41.0105		1397.66	88.0841		1397.68	58.6956
1398.14	51.4933		1398.14	28.8835		1398.14	40.677		1398.14	31.6603		1398.14	56.6573		1398.14	41.0816		1398.14	88.0619		1398.16	58.8464
1398.62	51.603		1398.62	28.8129		1398.62	40.589		1398.62	31.5394		1398.62	56.5806		1398.62	41.1506		1398.62	88.0399		1398.64	59.0186
1399.1	51.7085		1399.1	28.7415		1399.1	40.4955		1399.1	31.4188		1399.1	56.4993		1399.1	41.2149		1399.1	88.017		1399.12	59.2101
1399.59	51.8075		1399.59	28.6698		1399.59	40.3966		1399.59	31.2987		1399.59	56.4141		1399.59	41.2751		1399.59	87.9924		1399.61	59.4128
1400.07	51.8982		1400.07	28.5997		1400.07	40.2946		1400.07	31.1801		1400.07	56.3264		1400.07	41.3344		1400.07	87.965		1400.09	59.6223
1400.55	51.9807		1400.55	28.5355		1400.55	40.1936		1400.55	31.0658		1400.55	56.2385		1400.55	41.3985		1400.55	87.9346		1400.57	59.8315
1401.03	52.0553		1401.03	28.4813		1401.03	40.0974		1401.03	30.9583		1401.03	56.152		1401.03	41.4729		1401.03	87.9009		1401.05	60.0387
1401.51	52.1232		1401.51	28.44		1401.51	40.0081		1401.51	30.8597		1401.51	56.0673		1401.51	41.5611		1401.51	87.8645		1401.54	60.2392
1402	52.1839		1402	28.4121		1402	39.9254		1402	30.7702		1402	55.9834		1402	41.6631		1402	87.8261		1402.02	60.4297
1402.48	52.2376		1402.48	28.396		1402.48	39.847		1402.48	30.6887		1402.48	55.8986		1402.48	41.7761		1402.48	87.7864		1402.5	60.6024
1402.96	52.2831		1402.96	28.3886		1402.96	39.7696		1402.96	30.6132		1402.96	55.8113		1402.96	41.8958		1402.96	87.7461		1402.98	60.7526
1403.44	52.3204		1403.44	28.3872		1403.44	39.6906		1403.44	30.5418		1403.44	55.7209		1403.44	42.0184		1403.44	87.7057		1403.46	60.8734
1403.92	52.3491		1403.92	28.39		1403.92	39.6084		1403.92	30.4734		1403.92	55.6277		1403.92	42.142		1403.92	87.6652		1403.95	60.9664
1404.41	52.3702		1404.41	28.3973		1404.41	39.5234		1404.41	30.4079		1404.41	55.5331		1404.41	42.2672		1404.41	87.6248		1404.43	61.0352
1404.89	52.3838		1404.89	28.4105		1404.89	39.4373		1404.89	30.346		1404.89	55.4383		1404.89	42.3964		1404.89	87.5844		1404.91	61.0902
1405.37	52.39		1405.37	28.4317		1405.37	39.3519		1405.37	30.2887		1405.37	55.3441		1405.37	42.5328		1405.37	87.5441		1405.39	61.1389
1405.85	52.3874		1405.85	28.4624		1405.85	39.2687		1405.85	30.2359		1405.85	55.2501		1405.85	42.6778		1405.85	87.5042		1405.88	61.1868
1406.34	52.3748		1406.34	28.5026		1406.34	39.1878		1406.34	30.1874		1406.34	55.1554		1406.34	42.831		1406.34	87.4649		1406.36	61.2301
1406.82	52.3498		1406.82	28.5508		1406.82	39.1087		1406.82	30.1416		1406.82	55.0589		1406.82	42.9894		1406.82	87.4267		1406.84	61.2644
1407.3	52.3117		1407.3	28.6051		1407.3	39.0303		1407.3	30.0974		1407.3	54.9604		1407.3	43.1495		1407.3	87.3897		1407.32	61.281
1407.78	52.2597		1407.78	28.6632		1407.78	38.9521		1407.78	30.0537		1407.78	54.8606		1407.78	43.3074		1407.78	87.3538		1407.8	61.2779
1408.26	52.1949		1408.26	28.7234		1408.26	38.8739		1408.26	30.0105		1408.26	54.7614		1408.26	43.4599		1408.26	87.3189		1408.29	61.2538
1408.74	52.1183		1408.74	28.7846		1408.74	38.7962		1408.74	29.9682		1408.74	54.6651		1408.74	43.6046		1408.74	87.2842		1408.77	61.2158
1409.23	52.0324		1409.23	28.8462		1409.23	38.72		1409.23	29.9281		1409.23	54.5748		1409.23	43.74		1409.23	87.2491		1409.25	61.1707
1409.71	51.9391		1409.71	28.9077		1409.71	38.6467		1409.71	29.8913		1409.71	54.493		1409.71	43.8657		1409.71	87.2127		1409.73	61.1299
1410.19	51.8409		1410.19	28.9694		1410.19	38.5784		1410.19	29.8593		1410.19	54.4219		1410.19	43.9818		1410.19	87.1742		1410.21	61.1012
1410.67	51.7398		1410.67	29.0315		1410.67	38.5168		1410.67	29.833		1410.67	54.3628		1410.67	44.0893		1410.67	87.1333		1410.7	61.0944
1411.16	51.6387		1411.16	29.0941		1411.16	38.4638		1411.16	29.8133		1411.16	54.3162		1411.16	44.1889		1411.16	87.0899		1411.18	61.1141
1411.64	51.5398		1411.64	29.1564		1411.64	38.42		1411.64	29.8		1411.64	54.2821		1411.64	44.2808		1411.64	87.0442		1411.66	61.166
1412.12	51.4466		1412.12	29.2179		1412.12	38.3863		1412.12	29.7933		1412.12	54.2607		1412.12	44.365		1412.12	86.9962		1412.14	61.2494
1412.6	51.3617		1412.6	29.2785		1412.6	38.3647		1412.6	29.794		1412.6	54.2542		1412.6	44.4423		1412.6	86.9463		1412.62	61.3632
1413.08	51.2879		1413.08	29.3416		1413.08	38.3621		1413.08	29.8065		1413.08	54.2692		1413.08	44.5166		1413.08	86.8945		1413.11	61.4984
1413.57	51.2262		1413.57	29.414		1413.57	38.3901		1413.57	29.839		1413.57	54.3158		1413.57	44.5955		1413.57	86.8412		1413.59	61.6465
1414.05	51.1772		1414.05	29.5053		1414.05	38.4631		1414.05	29.9023		1414.05	54.4055		1414.05	44.6888		1414.05	86.7868		1414.07	61.7929
1414.53	51.1395		1414.53	29.6243		1414.53	38.5928		1414.53	30.0061		1414.53	54.5466		1414.53	44.8051		1414.53	86.7317		1414.55	61.9284
1415.01	51.1123		1415.01	29.7778		1415.01	38.7867		1415.01	30.1572		1415.01	54.7434		1415.01	44.9509		1415.01	86.6764		1415.04	62.0448
1415.49	51.0938		1415.49	29.9688		1415.49	39.0466		1415.49	30.3586		1415.49	54.9952		1415.49	45.1287		1415.49	86.6211		1415.52	62.1435
1415.98	51.0831		1415.98	30.1982		1415.98	39.3698		1415.98	30.6102		1415.98	55.2983		1415.98	45.3383		1415.98	86.5658		1416	62.2271
1416.46	51.0783		1416.46	30.4639		1416.46	39.7502		1416.46	30.9092		1416.46	55.6461		1416.46	45.5771		1416.46	86.5103		1416.48	62.3051
1416.94	51.0785		1416.94	30.7622		1416.94	40.1795		1416.94	31.2506		1416.94	56.0306		1416.94	45.8403		1416.94	86.4545		1416.96	62.3826
1417.42	51.0817		1417.42	31.0872		1417.42	40.6471		1417.42	31.6275		1417.42	56.4425		1417.42	46.1222		1417.42	86.3987		1417.45	62.4648
1417.9	51.087		1417.9	31.4325		1417.9	41.1414		1417.9	32.0316		1417.9	56.872		1417.9	46.4165		1417.9	86.3433		1417.93	62.5485
1418.39	51.0928		1418.39	31.7913		1418.39	41.6505		1418.39	32.4536		1418.39	57.3094		1418.39	46.7178		1418.39	86.289		1418.41	62.6307
1418.87	51.0989		1418.87	32.1577		1418.87	42.1628		1418.87	32.8843		1418.87	57.7452		1418.87	47.0218		1418.87	86.237		1418.89	62.7042
1419.35	51.1048		1419.35	32.5262		1419.35	42.6674		1419.35	33.3149		1419.35	58.1701		1419.35	47.3255		1419.35	86.1885		1419.37	62.7703
1419.83	51.1113		1419.83	32.8922		1419.83	43.1537		1419.83	33.7371		1419.83	58.5751		1419.83	47.6263		1419.83	86.1444		1419.86	62.8311
1420.32	51.1185		1420.32	33.2501		1420.32	43.6112		1420.32	34.1427		1420.32	58.9509		1420.32	47.9204		1420.32	86.1055		1420.34	62.8936
1420.8	51.1273		1420.8	33.5932		1420.8	44.0291		1420.8	34.5234		1420.8	59.2879		1420.8	48.2027		1420.8	86.0719		1420.82	62.9593
1421.28	51.1376		1421.28	33.9136		1421.28	44.3959		1421.28	34.8698		1421.28	59.5766		1421.28	48.4665		1421.28	86.0436		1421.3	63.0283
1421.76	51.1499		1421.76	34.202		1421.76	44.7007		1421.76	35.1724		1421.76	59.8077		1421.76	48.7041		1421.76	86.0203		1421.79	63.095
1422.24	51.1641		1422.24	34.4493		1422.24	44.9336		1422.24	35.422		1422.24	59.9738		1422.24	48.9073		1422.24	86.001		1422.27	63.1562
1422.73	51.1805		1422.73	34.6484		1422.73	45.089		1422.73	35.612		1422.73	60.0706		1422.73	49.0702		1422.73	85.985		1422.75	63.2083
1423.21	51.1989		1423.21	34.7963		1423.21	45.1671		1423.21	35.7403		1423.21	60.1		1423.21	49.1902		1423.21	85.9711		1423.23	63.2528
1423.69	51.2199		1423.69	34.8962		1423.69	45.1772		1423.69	35.8121		1423.69	60.0712		1423.69	49.2707		1423.69	85.9584		1423.71	63.2943
1424.17	51.2431		1424.17	34.9586		1424.17	45.1382		1424.17	35.8402		1424.17	60.0011		1424.17	49.3211		1424.17	85.9461		1424.19	63.3411
1424.65	51.268		1424.65	34.9996		1424.65	45.0755		1424.65	35.844		1424.65	59.9115		1424.65	49.3558		1424.65	85.934		1424.68	63.3957
1425.14	51.2925		1425.14	35.036		1425.14	45.0153		1425.14	35.8438		1425.14	59.824		1425.14	49.3894		1425.14	85.922		1425.16	63.4598
1425.62	51.3146		1425.62	35.0816		1425.62	44.9782		1425.62	35.8563		1425.62	59.7552		1425.62	49.4332		1425.62	85.9105		1425.64	63.5266
1426.1	51.3317		1426.1	35.1441		1426.1	44.9766		1426.1	35.892		1426.1	59.7157		1426.1	49.4927		1426.1	85.8995		1426.12	63.5908
1426.58	51.3423		1426.58	35.227		1426.58	45.0163		1426.58	35.9565		1426.58	59.7114		1426.58	49.5687		1426.58	85.8887		1426.61	63.645
1427.07	51.3445		1427.07	35.3308		1427.07	45.099		1427.07	36.0521		1427.07	59.7453		1427.07	49.6593		1427.07	85.8777		1427.09	63.6891
1427.55	51.338		1427.55	35.4547		1427.55	45.2242		1427.55	36.1794		1427.55	59.819		1427.55	49.7615		1427.55	85.8659		1427.57	63.7241
1428.03	51.3221		1428.03	35.5972		1428.03	45.3895		1428.03	36.3379		1428.03	59.9325		1428.03	49.8715		1428.03	85.8528		1428.05	63.7578
1428.51	51.2974		1428.51	35.7561		1428.51	45.5911		1428.51	36.5254		1428.51	60.084		1428.51	49.986		1428.51	85.8385		1428.53	63.7969
1428.99	51.2641		1428.99	35.9284		1428.99	45.8236		1428.99	36.7379		1428.99	60.2697		1428.99	50.1017		1428.99	85.8235		1429.02	63.8483
1429.48	51.2234		1429.48	36.1108		1429.48	46.0802		1429.48	36.9701		1429.48	60.4842		1429.48	50.2158		1429.48	85.8085		1429.5	63.913
1429.96	51.1758		1429.96	36.2996		1429.96	46.353		1429.96	37.2154		1429.96	60.7211		1429.96	50.3261		1429.96	85.7943		1429.98	63.9913
1430.44	51.122		1430.44	36.4918		1430.44	46.6359		1430.44	37.4684		1430.44	60.9749		1430.44	50.4317		1430.44	85.7816		1430.46	64.0784
1430.92	51.0615		1430.92	36.6866		1430.92	46.9259		1430.92	37.7261		1430.92	61.242		1430.92	50.5339		1430.92	85.7707		1430.94	64.1723
1431.4	50.9939		1431.4	36.8857		1431.4	47.2243		1431.4	37.9893		1431.4	61.5213		1431.4	50.6362		1431.4	85.7627		1431.43	64.2694
1431.89	50.9181		1431.89	37.0913		1431.89	47.5331		1431.89	38.2593		1431.89	61.8115		1431.89	50.7425		1431.89	85.7582		1431.91	64.3697
1432.37	50.8341		1432.37	37.3043		1432.37	47.8524		1432.37	38.5364		1432.37	62.109		1432.37	50.8548		1432.37	85.7584		1432.39	64.4691
1432.85	50.7416		1432.85	37.5227		1432.85	48.1785		1432.85	38.8178		1432.85	62.4083		1432.85	50.9722		1432.85	85.7634		1432.87	64.5638
1433.33	50.6415		1433.33	37.7427		1433.33	48.505		1433.33	39.0994		1433.33	62.7025		1433.33	51.0915		1433.33	85.773		1433.36	64.6457
1433.82	50.534		1433.82	37.9596		1433.82	48.825		1433.82	39.3764		1433.82	62.9856		1433.82	51.2088		1433.82	85.7865		1433.84	64.7085
1434.3	50.4206		1434.3	38.1702		1434.3	49.1336		1434.3	39.646		1434.3	63.2538		1434.3	51.321		1434.3	85.8029		1434.32	64.7439
1434.78	50.302		1434.78	38.3734		1434.78	49.4288		1434.78	39.9074		1434.78	63.5068		1434.78	51.4271		1434.78	85.8212		1434.8	64.7477
1435.26	50.1802		1435.26	38.5706		1435.26	49.7117		1435.26	40.1625		1435.26	63.7465		1435.26	51.5281		1435.26	85.8407		1435.28	64.7184
1435.74	50.0563		1435.74	38.764		1435.74	49.9853		1435.74	40.4139		1435.74	63.9767		1435.74	51.626		1435.74	85.861		1435.77	64.6633
1436.23	49.9321		1436.23	38.956		1436.23	50.2527		1436.23	40.6643		1436.23	64.2008		1436.23	51.7228		1436.23	85.8819		1436.25	64.5947
1436.71	49.8081		1436.71	39.1477		1436.71	50.516		1436.71	40.9147		1436.71	64.4211		1436.71	51.8199		1436.71	85.9034		1436.73	64.5322
1437.19	49.6854		1437.19	39.3391		1437.19	50.776		1437.19	41.1651		1437.19	64.6383		1437.19	51.9173		1437.19	85.9252		1437.21	64.4878
1437.67	49.5641		1437.67	39.5292		1437.67	51.0323		1437.67	41.4141		1437.67	64.8519		1437.67	52.0141		1437.67	85.9474		1437.69	64.4685
1438.15	49.4452		1438.15	39.7169		1438.15	51.2837		1438.15	41.6602		1438.15	65.0602		1438.15	52.1091		1438.15	85.9697		1438.18	64.4714
1438.64	49.3295		1438.64	39.9006		1438.64	51.5278		1438.64	41.9012		1438.64	65.2612		1438.64	52.2007		1438.64	85.9917		1438.66	64.494
1439.12	49.2191		1439.12	40.0788		1439.12	51.7614		1439.12	42.1348		1439.12	65.4516		1439.12	52.2869		1439.12	86.0132		1439.14	64.5315
1439.6	49.1157		1439.6	40.249		1439.6	51.9801		1439.6	42.358		1439.6	65.628		1439.6	52.3653		1439.6	86.0337		1439.62	64.5842
1440.08	49.022		1440.08	40.4085		1440.08	52.1787		1440.08	42.5669		1440.08	65.7862		1440.08	52.4333		1440.08	86.0528		1440.11	64.6489
1440.57	48.9393		1440.57	40.5536		1440.57	52.3516		1440.57	42.7574		1440.57	65.9224		1440.57	52.4878		1440.57	86.0698		1440.59	64.7249
1441.05	48.8692		1441.05	40.6812		1441.05	52.4947		1441.05	42.9264		1441.05	66.0346		1441.05	52.5266		1441.05	86.0842		1441.07	64.807
1441.53	48.8112		1441.53	40.7903		1441.53	52.6076		1441.53	43.073		1441.53	66.1233		1441.53	52.5491		1441.53	86.0955		1441.55	64.8918
1442.01	48.7653		1442.01	40.8835		1442.01	52.6954		1442.01	43.2003		1442.01	66.1928		1442.01	52.5586		1442.01	86.1038		1442.03	64.9754
1442.49	48.7301		1442.49	40.9668		1442.49	52.7678		1442.49	43.3146		1442.49	66.2497		1442.49	52.5613		1442.49	86.11		1442.52	65.0589
1442.98	48.7058		1442.98	41.048		1442.98	52.8356		1442.98	43.4233		1442.98	66.3003		1442.98	52.5647		1442.98	86.1157		1443	65.1421
1443.46	48.6924		1443.46	41.1324		1443.46	52.9055		1443.46	43.5306		1443.46	66.3476		1443.46	52.5737		1443.46	86.1225		1443.48	65.2293
1443.94	48.6906		1443.94	41.2216		1443.94	52.9788		1443.94	43.6369		1443.94	66.3916		1443.94	52.5896		1443.94	86.1312		1443.96	65.3194
1444.42	48.7002		1444.42	41.314		1444.42	53.0529		1444.42	43.7397		1444.42	66.4299		1444.42	52.6106		1444.42	86.1423		1444.44	65.4107
1444.9	48.7208		1444.9	41.4064		1444.9	53.1235		1444.9	43.8358		1444.9	66.4602		1444.9	52.6333		1444.9	86.1556		1444.93	65.4955
1445.39	48.7506		1445.39	41.4958		1445.39	53.187		1445.39	43.9222		1445.39	66.4811		1445.39	52.6544		1445.39	86.1709		1445.41	65.5681
1445.87	48.7881		1445.87	41.5801		1445.87	53.2413		1445.87	43.9975		1445.87	66.4919		1445.87	52.6713		1445.87	86.1883		1445.89	65.6225
1446.35	48.8305		1446.35	41.6584		1446.35	53.2856		1446.35	44.0609		1446.35	66.4931		1446.35	52.6824		1446.35	86.2076		1446.37	65.6598
1446.83	48.8756		1446.83	41.7307		1446.83	53.3202		1446.83	44.1131		1446.83	66.4854		1446.83	52.6866		1446.83	86.229		1446.86	65.6854
1447.31	48.9198		1447.31	41.7968		1447.31	53.3455		1447.31	44.1545		1447.31	66.4692		1447.31	52.6832		1447.31	86.2525		1447.34	65.7117
1447.8	48.9604		1447.8	41.8567		1447.8	53.3615		1447.8	44.1856		1447.8	66.4444		1447.8	52.6715		1447.8	86.278		1447.82	65.7486
1448.28	48.9936		1448.28	41.9091		1448.28	53.3678		1448.28	44.2058		1448.28	66.4098		1448.28	52.6506		1448.28	86.3053		1448.3	65.8046
1448.76	49.0164		1448.76	41.953		1448.76	53.3635		1448.76	44.2146		1448.76	66.3639		1448.76	52.6197		1448.76	86.3344		1448.78	65.8796
1449.24	49.025		1449.24	41.9873		1449.24	53.3479		1449.24	44.2109		1449.24	66.3048		1449.24	52.578		1449.24	86.365		1449.27	65.9707
1449.72	49.0166		1449.72	42.0111		1449.72	53.3202		1449.72	44.1942		1449.72	66.2308		1449.72	52.5244		1449.72	86.3967		1449.75	66.0717
1450.21	48.9873		1450.21	42.0232		1450.21	53.2787		1450.21	44.1635		1450.21	66.1405		1450.21	52.4563		1450.21	86.4283		1450.23	66.1809
1450.69	48.9343		1450.69	42.0223		1450.69	53.221		1450.69	44.1185		1450.69	66.0339		1450.69	52.3703		1450.69	86.4577		1450.71	66.299
1451.17	48.8566		1451.17	42.008		1451.17	53.1454		1451.17	44.0587		1451.17	65.9141		1451.17	52.2639		1451.17	86.4834		1451.19	66.4307
1451.65	48.7588		1451.65	41.9829		1451.65	53.054		1451.65	43.9857		1451.65	65.7875		1451.65	52.1402		1451.65	86.5057		1451.68	66.5776
1452.14	48.6494		1452.14	41.9516		1452.14	52.9521		1452.14	43.9019		1452.14	65.6607		1452.14	52.0075		1452.14	86.5274		1452.16	66.7415
1452.62	48.5389		1452.62	41.9193		1452.62	52.8458		1452.62	43.8102		1452.62	65.5384		1452.62	51.8748		1452.62	86.5513		1452.64	66.918
1453.1	48.4356		1453.1	41.8899		1453.1	52.7402		1453.1	43.7135		1453.1	65.4226		1453.1	51.7495		1453.1	86.5794		1453.12	67.1017
1453.58	48.3468		1453.58	41.867		1453.58	52.6399		1453.58	43.6148		1453.58	65.314		1453.58	51.6364		1453.58	86.6129		1453.61	67.2856
1454.06	48.2775		1454.06	41.8532		1454.06	52.5482		1454.06	43.517		1454.06	65.2125		1454.06	51.5394		1454.06	86.6524		1454.09	67.4678
1454.55	48.2327		1454.55	41.8509		1454.55	52.4672		1454.55	43.4222		1454.55	65.1169		1454.55	51.4607		1454.55	86.6982		1454.57	67.6466
1455.03	48.2151		1455.03	41.8605		1455.03	52.3972		1455.03	43.3316		1455.03	65.0252		1455.03	51.4017		1455.03	86.7503		1455.05	67.8256
1455.51	48.2269		1455.51	41.8813		1455.51	52.337		1455.51	43.2448		1455.51	64.9348		1455.51	51.3619		1455.51	86.8087		1455.53	68.0053
1455.99	48.268		1455.99	41.9109		1455.99	52.2838		1455.99	43.1608		1455.99	64.8423		1455.99	51.3396		1455.99	86.8731		1456.02	68.1874
1456.47	48.3374		1456.47	41.9464		1456.47	52.2343		1456.47	43.0775		1456.47	64.7444		1456.47	51.332		1456.47	86.9428		1456.5	68.3678
1456.96	48.4319		1456.96	41.9841		1456.96	52.1848		1456.96	42.9929		1456.96	64.6375		1456.96	51.3354		1456.96	87.0169		1456.98	68.5439
1457.44	48.5485		1457.44	42.0207		1457.44	52.1312		1457.44	42.9046		1457.44	64.5188		1457.44	51.3454		1457.44	87.0941		1457.46	68.7126
1457.92	48.6822		1457.92	42.0527		1457.92	52.0696		1457.92	42.8103		1457.92	64.3856		1457.92	51.3574		1457.92	87.1729		1457.94	68.8791
1458.4	48.8291		1458.4	42.0771		1458.4	51.9966		1458.4	42.7085		1458.4	64.2372		1458.4	51.3672		1458.4	87.2516		1458.43	69.045
1458.88	48.9842		1458.88	42.0919		1458.88	51.9109		1458.88	42.5986		1458.88	64.075		1458.88	51.3721		1458.88	87.3294		1458.91	69.2117
1459.37	49.1435		1459.37	42.0969		1459.37	51.8136		1459.37	42.4819		1459.37	63.9031		1459.37	51.3718		1459.37	87.4059		1459.39	69.3724
1459.85	49.3015		1459.85	42.0927		1459.85	51.7083		1459.85	42.361		1459.85	63.7276		1459.85	51.3672		1459.85	87.4815		1459.87	69.52
1460.33	49.4524		1460.33	42.081		1460.33	51.5991		1460.33	42.2393		1460.33	63.5547		1460.33	51.3593		1460.33	87.5568		1460.36	69.6457
1460.81	49.5891		1460.81	42.0632		1460.81	51.4899		1460.81	42.1195		1460.81	63.3897		1460.81	51.3481		1460.81	87.6315		1460.84	69.7468
1461.3	49.7056		1461.3	42.0412		1461.3	51.3834		1461.3	42.0046		1461.3	63.2374		1461.3	51.3331		1461.3	87.705		1461.32	69.8238
1461.78	49.797		1461.78	42.017		1461.78	51.2817		1461.78	41.8973		1461.78	63.1032		1461.78	51.3137		1461.78	87.7763		1461.8	69.886
1462.26	49.863		1462.26	41.9943		1462.26	51.188		1462.26	41.801		1462.26	62.9932		1462.26	51.2926		1462.26	87.8448		1462.28	69.9461
1462.74	49.908		1462.74	41.979		1462.74	51.1077		1462.74	41.72		1462.74	62.9143		1462.74	51.2772		1462.74	87.9122		1462.77	70.0239
1463.22	49.9408		1463.22	41.9781		1463.22	51.0476		1463.22	41.6588		1463.22	62.8712		1463.22	51.2785		1463.22	87.9814		1463.25	70.1379
1463.71	49.9691		1463.71	41.9961		1463.71	51.0117		1463.71	41.6204		1463.71	62.864		1463.71	51.3055		1463.71	88.0548		1463.73	70.3083
1464.19	49.9977		1464.19	42.0339		1464.19	51.0002		1464.19	41.6056		1464.19	62.8885		1464.19	51.3614		1464.19	88.1326		1464.21	70.5425
1464.67	50.0272		1464.67	42.0893		1464.67	51.0093		1464.67	41.6125		1464.67	62.938		1464.67	51.4444		1464.67	88.2136		1464.69	70.8395
1465.15	50.0571		1465.15	42.1585		1465.15	51.0332		1465.15	41.6374		1465.15	63.0052		1465.15	51.5499		1465.15	88.296		1465.18	71.1821
1465.63	50.0859		1465.63	42.2367		1465.63	51.0641		1465.63	41.6746		1465.63	63.0823		1465.63	51.6721		1465.63	88.3782		1465.66	71.5493
1466.12	50.1143		1466.12	42.3191		1466.12	51.0946		1466.12	41.7177		1466.12	63.1625		1466.12	51.8059		1466.12	88.4587		1466.14	71.9174
1466.6	50.1463		1466.6	42.4034		1466.6	51.1207		1466.6	41.7626		1466.6	63.2407		1466.6	51.9498		1466.6	88.5367		1466.62	72.2705
1467.08	50.1926		1467.08	42.4918		1467.08	51.1454		1467.08	41.8102		1467.08	63.3156		1467.08	52.1082		1467.08	88.6124		1467.1	72.5944
1467.56	50.2663		1467.56	42.5899		1467.56	51.1782		1467.56	41.8663		1467.56	63.3891		1467.56	52.2897		1467.56	88.6866		1467.59	72.881
1468.05	50.3798		1468.05	42.7041		1468.05	51.2295		1468.05	41.9383		1468.05	63.463		1468.05	52.5016		1468.05	88.7601		1468.07	73.1222
1468.53	50.5399		1468.53	42.8381		1468.53	51.307		1468.53	42.0316		1468.53	63.5388		1468.53	52.7471		1468.53	88.8324		1468.55	73.3158
1469.01	50.7503		1469.01	42.9934		1469.01	51.415		1469.01	42.1494		1469.01	63.618		1469.01	53.0249		1469.01	88.9027		1469.03	73.4624
1469.49	51.011		1469.49	43.1708		1469.49	51.5564		1469.49	42.294		1469.49	63.7037		1469.49	53.3318		1469.49	88.97		1469.52	73.5695
1469.97	51.3223		1469.97	43.3721		1469.97	51.7355		1469.97	42.4693		1469.97	63.803		1469.97	53.6657		1469.97	89.0335		1470	73.6463
1470.46	51.6835		1470.46	43.6012		1470.46	51.9591		1470.46	42.6808		1470.46	63.9265		1470.46	54.0264		1470.46	89.0934		1470.48	73.7059
1470.94	52.094		1470.94	43.8628		1470.94	52.2357		1470.94	42.9356		1470.94	64.0859		1470.94	54.4151		1470.94	89.1504		1470.96	73.763
1471.42	52.551		1471.42	44.1612		1471.42	52.5724		1471.42	43.2395		1471.42	64.291		1471.42	54.8327		1471.42	89.205		1471.44	73.8333
1471.9	53.0503		1471.9	44.4986		1471.9	52.9727		1471.9	43.596		1471.9	64.5473		1471.9	55.2775		1471.9	89.2578		1471.93	73.9312
1472.38	53.5852		1472.38	44.8746		1472.38	53.4357		1472.38	44.0047		1472.38	64.855		1472.38	55.7458		1472.38	89.3091		1472.41	74.0734
1472.87	54.1484		1472.87	45.2868		1472.87	53.9563		1472.87	44.4629		1472.87	65.2109		1472.87	56.2322		1472.87	89.359		1472.89	74.2704
1473.35	54.7314		1473.35	45.7309		1473.35	54.5268		1473.35	44.9652		1473.35	65.6087		1473.35	56.7305		1473.35	89.4078		1473.37	74.5316
1473.83	55.3259		1473.83	46.2013		1473.83	55.1368		1473.83	45.5047		1473.83	66.0406		1473.83	57.2341		1473.83	89.4558		1473.85	74.8578
1474.31	55.9229		1474.31	46.6908		1474.31	55.7743		1474.31	46.0727		1474.31	66.4979		1474.31	57.736		1474.31	89.5034		1474.34	75.2502
1474.8	56.5131		1474.8	47.191		1474.8	56.4256		1474.8	46.6591		1474.8	66.9712		1474.8	58.2285		1474.8	89.5507		1474.82	75.7002
1475.28	57.0862		1475.28	47.692		1475.28	57.0757		1475.28	47.2521		1475.28	67.4509		1475.28	58.7031		1475.28	89.5978		1475.3	76.1969
1475.76	57.6321		1475.76	48.183		1475.76	57.7091		1475.76	47.8386		1475.76	67.9275		1475.76	59.1507		1475.76	89.6448		1475.78	76.7186
1476.24	58.1401		1476.24	48.6533		1476.24	58.3105		1476.24	48.4051		1476.24	68.3914		1476.24	59.5625		1476.24	89.6913		1476.27	77.2414
1476.72	58.6027		1476.72	49.0936		1476.72	58.8666		1476.72	48.9392		1476.72	68.8341		1476.72	59.9314		1476.72	89.7372		1476.75	77.7385
1477.21	59.0162		1477.21	49.4976		1477.21	59.3681		1477.21	49.4315		1477.21	69.2489		1477.21	60.2541		1477.21	89.7827		1477.23	78.1928
1477.69	59.3842		1477.69	49.8639		1477.69	59.8129		1477.69	49.8781		1477.69	69.6322		1477.69	60.5331		1477.69	89.8285		1477.71	78.5957
1478.17	59.716		1478.17	50.1964		1478.17	60.2063		1478.17	50.2818		1478.17	69.984		1478.17	60.7774		1478.17	89.8763		1478.19	78.9497
1478.65	60.024		1478.65	50.5017		1478.65	60.5587		1478.65	50.6496		1478.65	70.3056		1478.65	60.9984		1478.65	89.9281		1478.67	79.261
1479.13	60.316		1479.13	50.785		1479.13	60.8789		1479.13	50.9882		1479.13	70.5981		1479.13	61.2041		1479.13	89.9848		1479.16	79.5374
1479.62	60.5941		1479.62	51.0472		1479.62	61.1699		1479.62	51.3002		1479.62	70.8603		1479.62	61.3957		1479.62	90.0461		1479.64	79.7834
1480.1	60.8551		1480.1	51.2862		1480.1	61.4306		1480.1	51.5847		1480.1	71.0908		1480.1	61.5701		1480.1	90.1105		1480.12	80.0036
1480.58	61.097		1480.58	51.5004		1480.58	61.6596		1480.58	51.8411		1480.58	71.2899		1480.58	61.7238		1480.58	90.176		1480.6	80.2014
1481.06	61.3186		1481.06	51.6904		1481.06	61.8579		1481.06	52.0709		1481.06	71.4612		1481.06	61.8553		1481.06	90.2408		1481.09	80.3832
1481.55	61.5225		1481.55	51.8597		1481.55	62.0303		1481.55	52.2788		1481.55	71.611		1481.55	61.9664		1481.55	90.3032		1481.57	80.5555
1482.03	61.712		1482.03	52.013		1482.03	62.1833		1482.03	52.4709		1482.03	71.7467		1482.03	62.0607		1482.03	90.3619		1482.05	80.726
1482.51	61.8912		1482.51	52.1545		1482.51	62.3229		1482.51	52.6529		1482.51	71.8748		1482.51	62.1418		1482.51	90.416		1482.53	80.8956
1482.99	62.062		1482.99	52.2861		1482.99	62.4523		1482.99	52.8278		1482.99	71.9993		1482.99	62.2117		1482.99	90.4644		1483.01	81.0626
1483.47	62.2249		1483.47	52.407		1483.47	62.5716		1483.47	52.996		1483.47	72.1218		1483.47	62.2709		1483.47	90.5064		1483.5	81.2196
1483.95	62.3775		1483.95	52.5155		1483.95	62.6794		1483.95	53.1565		1483.95	72.2427		1483.95	62.3191		1483.95	90.5411		1483.98	81.3589
1484.44	62.5171		1484.44	52.6111		1484.44	62.7754		1484.44	53.309		1484.44	72.3624		1484.44	62.3574		1484.44	90.5684		1484.46	81.4726
1484.92	62.6405		1484.92	52.6953		1484.92	62.8609		1484.92	53.4549		1484.92	72.4824		1484.92	62.3887		1484.92	90.5886		1484.94	81.5586
1485.4	62.7462		1485.4	52.7715		1485.4	62.9393		1485.4	53.5971		1485.4	72.6044		1485.4	62.4171		1485.4	90.6029		1485.42	81.6171
1485.88	62.8331		1485.88	52.843		1485.88	63.0139		1485.88	53.7385		1485.88	72.7299		1485.88	62.4469		1485.88	90.6129		1485.91	81.6539
1486.37	62.9016		1486.37	52.9123		1486.37	63.0872		1486.37	53.8812		1486.37	72.8597		1486.37	62.481		1486.37	90.6202		1486.39	81.6739
1486.85	62.9515		1486.85	52.9807		1486.85	63.1608		1486.85	54.0258		1486.85	72.9936		1486.85	62.5211		1486.85	90.6265		1486.87	81.6822
1487.33	62.9835		1487.33	53.0487		1487.33	63.2355		1487.33	54.1724		1487.33	73.1308		1487.33	62.5675		1487.33	90.6331		1487.35	81.6786
1487.81	62.9978		1487.81	53.1165		1487.81	63.3118		1487.81	54.3202		1487.81	73.2694		1487.81	62.62		1487.81	90.641		1487.84	81.6617
1488.29	62.9961		1488.29	53.1846		1488.29	63.3903		1488.29	54.4689		1488.29	73.4074		1488.29	62.6779		1488.29	90.6514		1488.32	81.6273
1488.78	62.9801		1488.78	53.2537		1488.78	63.4718		1488.78	54.6179		1488.78	73.5427		1488.78	62.7409		1488.78	90.665		1488.8	81.5756
1489.26	62.9528		1489.26	53.3246		1489.26	63.5572		1489.26	54.7671		1489.26	73.6739		1489.26	62.8086		1489.26	90.6825		1489.28	81.5098
1489.74	62.9167		1489.74	53.398		1489.74	63.6471		1489.74	54.9162		1489.74	73.8001		1489.74	62.8804		1489.74	90.7042		1489.76	81.4412
1490.22	62.8745		1490.22	53.4734		1490.22	63.7411		1490.22	55.0641		1490.22	73.9209		1490.22	62.9551		1490.22	90.7302		1490.25	81.3804
1490.7	62.8266		1490.7	53.5489		1490.7	63.8376		1490.7	55.209		1490.7	74.0358		1490.7	63.0309		1490.7	90.7599		1490.73	81.3375
1491.19	62.7728		1491.19	53.622		1491.19	63.9336		1491.19	55.3486		1491.19	74.1436		1491.19	63.1049		1491.19	90.7924		1491.21	81.3147
1491.67	62.7107		1491.67	53.6897		1491.67	64.0256		1491.67	55.4801		1491.67	74.2422		1491.67	63.1742		1491.67	90.8265		1491.69	81.3096
1492.15	62.6391		1492.15	53.7503		1492.15	64.1107		1492.15	55.6022		1492.15	74.3296		1492.15	63.2367		1492.15	90.861		1492.17	81.3134
1492.63	62.5568		1492.63	53.8029		1492.63	64.1866		1492.63	55.7148		1492.63	74.4043		1492.63	63.2909		1492.63	90.8944		1492.66	81.3184
1493.12	62.4648		1493.12	53.8472		1493.12	64.2518		1493.12	55.8184		1493.12	74.4661		1493.12	63.3363		1493.12	90.9255		1493.14	81.3129
1493.6	62.3638		1493.6	53.8824		1493.6	64.3047		1493.6	55.9135		1493.6	74.5153		1493.6	63.3725		1493.6	90.953		1493.62	81.2875
1494.08	62.255		1494.08	53.9068		1494.08	64.3435		1494.08	55.9995		1494.08	74.5532		1494.08	63.3989		1494.08	90.9758		1494.1	81.2295
1494.56	62.1377		1494.56	53.9179		1494.56	64.3659		1494.56	56.075		1494.56	74.5811		1494.56	63.4151		1494.56	90.9932		1494.59	81.1281
1495.04	62.0102		1495.04	53.9143		1495.04	64.3713		1495.04	56.1388		1495.04	74.6005		1495.04	63.4215		1495.04	91.0049		1495.07	80.974
1495.53	61.87		1495.53	53.8963		1495.53	64.3608		1495.53	56.1909		1495.53	74.6135		1495.53	63.4201		1495.53	91.0112		1495.55	80.7679
1496.01	61.7157		1496.01	53.867		1496.01	64.3376		1496.01	56.2336		1496.01	74.6219		1496.01	63.4142		1496.01	91.0128		1496.03	80.5204
1496.49	61.5465		1496.49	53.8301		1496.49	64.3053		1496.49	56.2694		1496.49	74.6264		1496.49	63.4068		1496.49	91.011		1496.51	80.2561
1496.97	61.3638		1496.97	53.7888		1496.97	64.2664		1496.97	56.3002		1496.97	74.6266		1496.97	63.3997		1496.97	91.0068		1497	80.0019
1497.45	61.1692		1497.45	53.7445		1497.45	64.2217		1497.45	56.3266		1497.45	74.6209		1497.45	63.3932		1497.45	91.0013		1497.48	79.7817
1497.94	60.9653		1497.94	53.6979		1497.94	64.1714		1497.94	56.3479		1497.94	74.6072		1497.94	63.3865		1497.94	90.9955		1497.96	79.6031
1498.42	60.755		1498.42	53.6494		1498.42	64.1157		1498.42	56.3629		1498.42	74.5835		1498.42	63.3789		1498.42	90.9908		1498.44	79.4646
1498.9	60.5421		1498.9	53.6005		1498.9	64.0557		1498.9	56.3708		1498.9	74.5485		1498.9	63.3705		1498.9	90.9889		1498.92	79.3534
1499.38	60.3313		1499.38	53.5528		1499.38	63.9932		1499.38	56.3711		1499.38	74.5013		1499.38	63.3614		1499.38	90.9913		1499.41	79.2572
1499.87	60.1296		1499.87	53.5086		1499.87	63.9295		1499.87	56.3642		1499.87	74.4418		1499.87	63.3504		1499.87	90.9986		1499.89	79.1636
1500.35	59.9452		1500.35	53.4686		1500.35	63.864		1500.35	56.3517		1500.35	74.3705		1500.35	63.3335		1500.35	91.0086		1500.37	79.065
1500.83	59.7852		1500.83	53.4323		1500.83	63.795		1500.83	56.3379		1500.83	74.2891		1500.83	63.3063		1500.83	91.0171		1500.85	78.9557
1501.31	59.6465		1501.31	53.3984		1501.31	63.7236		1501.31	56.3285		1501.31	74.2016		1501.31	63.2695		1501.31	91.0198		1501.34	78.8335
1501.79	59.5143		1501.79	53.3642		1501.79	63.6521		1501.79	56.326		1501.79	74.1124		1501.79	63.2286		1501.79	91.0147		1501.82	78.696
1502.28	59.3696		1502.28	53.3255		1502.28	63.5803		1502.28	56.3273		1502.28	74.0249		1502.28	63.1876		1502.28	91.0015		1502.3	78.5433
1502.76	59.1991		1502.76	53.278		1502.76	63.5056		1502.76	56.3272		1502.76	73.9399		1502.76	63.1465		1502.76	90.9805		1502.78	78.3738
1503.24	58.9964		1503.24	53.2194		1503.24	63.4253		1503.24	56.3217		1503.24	73.8575		1503.24	63.1038		1503.24	90.9522		1503.26	78.1868
1503.72	58.7612		1503.72	53.1499		1503.72	63.3382		1503.72	56.3098		1503.72	73.778		1503.72	63.0581		1503.72	90.9173		1503.75	77.9774
1504.2	58.4961		1504.2	53.0711		1504.2	63.2447		1504.2	56.2923		1504.2	73.7024		1504.2	63.0091		1504.2	90.8768		1504.23	77.7376
1504.69	58.2061		1504.69	52.9851		1504.69	63.146		1504.69	56.2708		1504.69	73.6321		1504.69	62.9578		1504.69	90.832		1504.71	77.4514
1505.17	57.8951		1505.17	52.8928		1505.17	63.0431		1505.17	56.2463		1505.17	73.568		1505.17	62.905		1505.17	90.7846		1505.19	77.0986
1505.65	57.5669		1505.65	52.7946		1505.65	62.9365		1505.65	56.2186		1505.65	73.5106		1505.65	62.8519		1505.65	90.7364		1505.67	76.6581
1506.13	57.2229		1506.13	52.6896		1506.13	62.8263		1506.13	56.1864		1506.13	73.4592		1506.13	62.799		1506.13	90.6892		1506.16	76.1345
1506.62	56.8647		1506.62	52.5774		1506.62	62.7123		1506.62	56.1483		1506.62	73.4132		1506.62	62.7464		1506.62	90.6447		1506.64	75.5744
1507.1	56.4924		1507.1	52.4575		1507.1	62.5946		1507.1	56.1032		1507.1	73.3717		1507.1	62.6941		1507.1	90.6039		1507.12	75.0591
1507.58	56.1075		1507.58	52.3309		1507.58	62.4741		1507.58	56.051		1507.58	73.3347		1507.58	62.6425		1507.58	90.5677		1507.6	74.6506
1508.06	55.7122		1508.06	52.1996		1508.06	62.3524		1508.06	55.9927		1508.06	73.302		1508.06	62.5918		1508.06	90.5365		1508.09	74.3585
1508.54	55.3105		1508.54	52.0664		1508.54	62.2315		1508.54	55.9299		1508.54	73.2737		1508.54	62.543		1508.54	90.511		1508.57	74.1492
1509.03	54.9078		1509.03	51.9344		1509.03	62.1133		1509.03	55.8645		1509.03	73.2494		1509.03	62.4966		1509.03	90.4919		1509.05	73.981
1509.51	54.5109		1509.51	51.8061		1509.51	61.999		1509.51	55.7977		1509.51	73.2281		1509.51	62.4527		1509.51	90.4798		1509.53	73.8166
1509.99	54.1267		1509.99	51.6826		1509.99	61.8877		1509.99	55.7299		1509.99	73.2078		1509.99	62.4093		1509.99	90.4749		1510.01	73.633
1510.47	53.7616		1510.47	51.563		1510.47	61.7767		1510.47	55.6608		1510.47	73.1865		1510.47	62.3625		1510.47	90.4762		1510.5	73.4158
1510.95	53.4198		1510.95	51.4442		1510.95	61.6621		1510.95	55.5902		1510.95	73.1626		1510.95	62.3064		1510.95	90.4807		1510.98	73.1636
1511.44	53.1028		1511.44	51.3227		1511.44	61.5402		1511.44	55.5194		1511.44	73.1355		1511.44	62.2356		1511.44	90.4837		1511.46	72.8804
1511.92	52.8075		1511.92	51.1953		1511.92	61.4101		1511.92	55.4515		1511.92	73.1063		1511.92	62.1478		1511.92	90.48		1511.94	72.5803
1512.4	52.5256		1512.4	51.0611		1512.4	61.2747		1512.4	55.391		1512.4	73.0773		1512.4	62.0471		1512.4	90.4658		1512.42	72.2755
1512.88	52.2437		1512.88	50.9202		1512.88	61.1397		1512.88	55.3394		1512.88	73.0509		1512.88	61.9428		1512.88	90.4411		1512.91	71.9778
1513.37	51.9512		1513.37	50.7729		1513.37	61.0086		1513.37	55.2929		1513.37	73.0278		1513.37	61.8423		1513.37	90.4083		1513.39	71.689
1513.85	51.6471		1513.85	50.6191		1513.85	60.8802		1513.85	55.2456		1513.85	73.0059		1513.85	61.746		1513.85	90.37		1513.87	71.4067
1514.33	51.3391		1514.33	50.4598		1514.33	60.7524		1514.33	55.194		1514.33	72.9822		1514.33	61.6511		1514.33	90.3276		1514.35	71.1204
1514.81	51.0363		1514.81	50.2971		1514.81	60.6238		1514.81	55.1372		1514.81	72.9536		1514.81	61.5549		1514.81	90.2823		1514.84	70.8178
1515.29	50.7467		1515.29	50.1339		1515.29	60.4948		1515.29	55.0765		1515.29	72.9189		1515.29	61.4558		1515.29	90.2345		1515.32	70.4872
1515.78	50.4748		1515.78	49.9736		1515.78	60.3681		1515.78	55.0143		1515.78	72.8778		1515.78	61.3548		1515.78	90.1846		1515.8	70.1236
1516.26	50.2223		1516.26	49.8199		1516.26	60.2478		1516.26	54.9535		1516.26	72.831		1516.26	61.2554		1516.26	90.1335		1516.28	69.73
1516.74	49.9878		1516.74	49.6746		1516.74	60.1373		1516.74	54.8953		1516.74	72.7778		1516.74	61.1619		1516.74	90.083		1516.76	69.325
1517.22	49.7688		1517.22	49.5367		1517.22	60.0364		1517.22	54.8383		1517.22	72.7163		1517.22	61.0768		1517.22	90.0349		1517.24	68.9292
1517.7	49.5622		1517.7	49.4032		1517.7	59.9425		1517.7	54.7795		1517.7	72.6441		1517.7	61.0007		1517.7	89.9906		1517.73	68.5633
1518.19	49.3658		1518.19	49.271		1518.19	59.852		1518.19	54.7156		1518.19	72.5597		1518.19	60.9324		1518.19	89.9513		1518.21	68.2351
1518.67	49.1777		1518.67	49.138		1518.67	59.762		1518.67	54.6449		1518.67	72.4628		1518.67	60.8702		1518.67	89.9173		1518.69	67.9458
1519.15	48.9979		1519.15	49.0043		1519.15	59.6709		1519.15	54.5674		1519.15	72.355		1519.15	60.8129		1519.15	89.8889		1519.17	67.6868
1519.63	48.8263		1519.63	48.8711		1519.63	59.5782		1519.63	54.4849		1519.63	72.2392		1519.63	60.7597		1519.63	89.8658		1519.66	67.4514
1520.11	48.6636		1520.11	48.7402		1520.11	59.4841		1520.11	54.3997		1520.11	72.1189		1520.11	60.71		1520.11	89.8475		1520.14	67.2302
1520.6	48.5095		1520.6	48.6118		1520.6	59.387		1520.6	54.3131		1520.6	71.9969		1520.6	60.6622		1520.6	89.8327		1520.62	67.0206
1521.08	48.3626		1521.08	48.4838		1521.08	59.2837		1521.08	54.2244		1521.08	71.8749		1521.08	60.613		1521.08	89.8203		1521.1	66.8209
1521.56	48.2195		1521.56	48.3513		1521.56	59.1692		1521.56	54.1305		1521.56	71.7531		1521.56	60.5581		1521.56	89.8083		1521.58	66.6367
1522.04	48.0758		1522.04	48.209		1522.04	59.0391		1522.04	54.0283		1522.04	71.6307		1522.04	60.4933		1522.04	89.7952		1522.07	66.4708
1522.53	47.9258		1522.53	48.0531		1522.53	58.8916		1522.53	53.9154		1522.53	71.5074		1522.53	60.4166		1522.53	89.7797		1522.55	66.3265
1523.01	47.7656		1523.01	47.8828		1523.01	58.7283		1523.01	53.7921		1523.01	71.3828		1523.01	60.3293		1523.01	89.7614		1523.03	66.1968
1523.49	47.5928		1523.49	47.6998		1523.49	58.5524		1523.49	53.6599		1523.49	71.2567		1523.49	60.2348		1523.49	89.7408		1523.51	66.0743
1523.97	47.4083		1523.97	47.5072		1523.97	58.3675		1523.97	53.5204		1523.97	71.1282		1523.97	60.1367		1523.97	89.7191		1523.99	65.944
1524.45	47.2139		1524.45	47.3073		1524.45	58.1755		1524.45	53.3747		1524.45	70.9958		1524.45	60.038		1524.45	89.6981		1524.48	65.7933
1524.93	47.0132		1524.93	47.1021		1524.93	57.977		1524.93	53.2229		1524.93	70.8579		1524.93	59.9396		1524.93	89.6793		1524.96	65.6074
1525.42	46.8094		1525.42	46.8922		1525.42	57.7713		1525.42	53.0644		1525.42	70.7129		1525.42	59.8409		1525.42	89.6638		1525.44	65.3791
1525.9	46.6063		1525.9	46.6783		1525.9	57.5575		1525.9	52.8992		1525.9	70.5601		1525.9	59.7396		1525.9	89.6516		1525.92	65.11
1526.38	46.4067		1526.38	46.4611		1526.38	57.3352		1526.38	52.728		1526.38	70.4004		1526.38	59.6329		1526.38	89.6416		1526.41	64.8152
1526.86	46.2124		1526.86	46.2427		1526.86	57.1061		1526.86	52.5533		1526.86	70.2358		1526.86	59.5192		1526.86	89.632		1526.89	64.5147
1527.35	46.0226		1527.35	46.0256		1527.35	56.8732		1527.35	52.378		1527.35	70.0691		1527.35	59.3993		1527.35	89.6214		1527.37	64.2292
1527.83	45.8356		1527.83	45.8114		1527.83	56.6392		1527.83	52.2032		1527.83	69.9014		1527.83	59.2761		1527.83	89.6093		1527.85	63.9692
1528.31	45.6482		1528.31	45.5986		1528.31	56.4032		1528.31	52.0259		1528.31	69.7308		1528.31	59.152		1528.31	89.5961		1528.33	63.7372
1528.79	45.4588		1528.79	45.3836		1528.79	56.1622		1528.79	51.8413		1528.79	69.5538		1528.79	59.028		1528.79	89.5833		1528.82	63.5262
1529.27	45.2663		1529.27	45.1624		1529.27	55.9125		1529.27	51.6444		1529.27	69.3671		1529.27	58.9037		1529.27	89.572		1529.3	63.3274
1529.76	45.0716		1529.76	44.933		1529.76	55.652		1529.76	51.4333		1529.76	69.1697		1529.76	58.7783		1529.76	89.5631		1529.78	63.1305
1530.24	44.8754		1530.24	44.695		1530.24	55.3807		1530.24	51.2082		1530.24	68.9624		1530.24	58.6513		1530.24	89.5569		1530.26	62.9282
1530.72	44.6792		1530.72	44.4501		1530.72	55.1009		1530.72	50.9722		1530.72	68.7485		1530.72	58.5231		1530.72	89.5533		1530.74	62.7133
1531.2	44.4838		1531.2	44.2013		1531.2	54.8162		1531.2	50.7297		1531.2	68.5317		1531.2	58.3952		1531.2	89.5522		1531.23	62.4809
1531.68	44.2905		1531.68	43.9523		1531.68	54.5312		1531.68	50.4853		1531.68	68.3162		1531.68	58.2698		1531.68	89.5535		1531.71	62.2227
1532.17	44.0997		1532.17	43.7063		1532.17	54.2505		1532.17	50.243		1532.17	68.105		1532.17	58.1489		1532.17	89.5574		1532.19	61.9338
1532.65	43.9125		1532.65	43.4662		1532.65	53.9778		1532.65	50.0065		1532.65	67.9002		1532.65	58.0338		1532.65	89.5641		1532.67	61.6124
1533.13	43.7299		1533.13	43.2335		1533.13	53.7149		1533.13	49.7783		1533.13	67.7032		1533.13	57.9232		1533.13	89.5733		1533.15	61.2706
1533.61	43.5536		1533.61	43.0081		1533.61	53.461		1533.61	49.5599		1533.61	67.5144		1533.61	57.8126		1533.61	89.5838		1533.64	60.9313
1534.1	43.3837		1534.1	42.787		1534.1	53.2124		1534.1	49.3507		1534.1	67.3324		1534.1	57.6962		1534.1	89.5938		1534.12	60.622
1534.58	43.2186		1534.58	42.5669		1534.58	52.966		1534.58	49.1487		1534.58	67.1535		1534.58	57.5714		1534.58	89.6026		1534.6	60.3581
1535.06	43.0545		1535.06	42.3457		1535.06	52.7217		1535.06	48.9512		1535.06	66.973		1535.06	57.4423		1535.06	89.6107		1535.08	60.141
1535.54	42.8898		1535.54	42.1233		1535.54	52.4813		1535.54	48.7563		1535.54	66.7871		1535.54	57.3157		1535.54	89.6197		1535.57	59.9578
1536.02	42.7243		1536.02	41.8994		1536.02	52.2457		1536.02	48.5624		1536.02	66.5931		1536.02	57.1955		1536.02	89.6308		1536.05	59.7921
1536.51	42.5607		1536.51	41.6727		1536.51	52.0128		1536.51	48.3674		1536.51	66.3893		1536.51	57.0811		1536.51	89.6448		1536.53	59.6253
1536.99	42.4013		1536.99	41.4405		1536.99	51.7789		1536.99	48.169		1536.99	66.1747		1536.99	56.9676		1536.99	89.6613		1537.01	59.4406
1537.47	42.2483		1537.47	41.2005		1537.47	51.5396		1537.47	47.9658		1537.47	65.9494		1537.47	56.8488		1537.47	89.6792		1537.49	59.2201
1537.95	42.1022		1537.95	40.9509		1537.95	51.2913		1537.95	47.7569		1537.95	65.7143		1537.95	56.7191		1537.95	89.6968		1537.98	58.9503
1538.43	41.9626		1538.43	40.6916		1538.43	51.0325		1538.43	47.542		1538.43	65.4706		1538.43	56.5758		1538.43	89.7123		1538.46	58.6217
1538.92	41.8272		1538.92	40.4229		1538.92	50.763		1538.92	47.3194		1538.92	65.219		1538.92	56.4201		1538.92	89.725		1538.94	58.2442
1539.4	41.6939		1539.4	40.1444		1539.4	50.4824		1539.4	47.0855		1539.4	64.9579		1539.4	56.2558		1539.4	89.7359		1539.42	57.8465
1539.88	41.5609		1539.88	39.8543		1539.88	50.1892		1539.88	46.8346		1539.88	64.6839		1539.88	56.0869		1539.88	89.7471		1539.9	57.4796
1540.36	41.4285		1540.36	39.5503		1540.36	49.8807		1540.36	46.5613		1540.36	64.3936		1540.36	55.9156		1540.36	89.7609		1540.39	57.186
1540.85	41.2973		1540.85	39.2304		1540.85	49.5544		1540.85	46.2625		1540.85	64.0851		1540.85	55.7419		1540.85	89.7793		1540.87	56.9832
1541.33	41.1688		1541.33	38.8948		1541.33	49.2094		1541.33	45.9381		1541.33	63.7592		1541.33	55.5651		1541.33	89.8033		1541.35	56.8551
1541.81	41.044		1541.81	38.5457		1541.81	48.8471		1541.81	45.5917		1541.81	63.4191		1541.81	55.3848		1541.81	89.833		1541.83	56.7737
1542.29	40.924		1542.29	38.1879		1542.29	48.4716		1542.29	45.2297		1542.29	63.0701		1542.29	55.2017		1542.29	89.8684		1542.32	56.7108
1542.77	40.8094		1542.77	37.8278		1542.77	48.0886		1542.77	44.8608		1542.77	62.7188		1542.77	55.0172		1542.77	89.9091		1542.8	56.6481
1543.26	40.7019		1543.26	37.4725		1543.26	47.7038		1543.26	44.4942		1543.26	62.3713		1543.26	54.8328		1543.26	89.9543		1543.28	56.5733
1543.74	40.6028		1543.74	37.1267		1543.74	47.3201		1543.74	44.1364		1543.74	62.0308		1543.74	54.6481		1543.74	90.0031		1543.76	56.4843
1544.22	40.5146		1544.22	36.7911		1544.22	46.9349		1544.22	43.789		1544.22	61.6966		1544.22	54.4595		1544.22	90.0542		1544.24	56.3819
1544.7	40.4388		1544.7	36.4608		1544.7	46.5403		1544.7	43.4471		1544.7	61.3628		1544.7	54.2604		1544.7	90.1065		1544.73	56.2747
1545.18	40.3757		1545.18	36.1273		1545.18	46.1256		1545.18	43.1019		1545.18	61.0204		1545.18	54.0438		1545.18	90.1588		1545.21	56.1701
1545.67	40.3228		1545.67	35.7824		1545.67	45.6829		1545.67	42.7436		1545.67	60.6603		1545.67	53.8073		1545.67	90.2113		1545.69	56.0777
1546.15	40.2767		1546.15	35.4221		1546.15	45.2113		1546.15	42.3664		1546.15	60.2761		1546.15	53.5554		1546.15	90.2652		1546.17	55.9987
1546.63	40.2346		1546.63	35.0474		1546.63	44.7153		1546.63	41.9695		1546.63	59.8669		1546.63	53.2958		1546.63	90.3223		1546.65	55.9331
1547.11	40.1967		1547.11	34.6616		1547.11	44.2012		1547.11	41.5565		1547.11	59.4358		1547.11	53.0331		1547.11	90.3836		1547.14	55.8741
1547.6	40.164		1547.6	34.2677		1547.6	43.6727		1547.6	41.1315		1547.6	58.9871		1547.6	52.7672		1547.6	90.4493		1547.62	55.8145
1548.08	40.1384		1548.08	33.8668		1548.08	43.1303		1548.08	40.6971		1548.08	58.5233		1548.08	52.4942		1548.08	90.5195		1548.1	55.745
1548.56	40.1205		1548.56	33.4573		1548.56	42.5697		1548.56	40.2514		1548.56	58.0426		1548.56	52.209		1548.56	90.5948		1548.58	55.6611
1549.04	40.1113		1549.04	33.0349		1549.04	41.9827		1549.04	39.7879		1549.04	57.5387		1549.04	51.9056		1549.04	90.6761		1549.07	55.5604
1549.52	40.1107		1549.52	32.5928		1549.52	41.3583		1549.52	39.2958		1549.52	57.0024		1549.52	51.5793		1549.52	90.7651		1549.55	55.4491
1550.01	40.1187		1550.01	32.1245		1550.01	40.686		1550.01	38.7636		1550.01	56.4242		1550.01	51.2277		1550.01	90.8635		1550.03	55.3338
1550.49	40.1345		1550.49	31.6246		1550.49	39.9583		1550.49	38.1813		1550.49	55.7974		1550.49	50.8508		1550.49	90.9725		1550.51	55.2261
1550.97	40.158		1550.97	31.0912		1550.97	39.1731		1550.97	37.5446		1550.97	55.1208		1550.97	50.4516		1550.97	91.0931		1550.99	55.1286
1551.45	40.1881		1551.45	30.5275		1551.45	38.3365		1551.45	36.8586		1551.45	54.4023		1551.45	50.0361		1551.45	91.2239		1551.48	55.0421
1551.93	40.2234		1551.93	29.9452		1551.93	37.4663		1551.93	36.1443		1551.93	53.6646		1551.93	49.6134		1551.93	91.3599		1551.96	54.9599
1552.42	40.2602		1552.42	29.3652		1552.42	36.5925		1552.42	35.444		1552.42	52.9484		1552.42	49.1953		1552.42	91.4906		1552.44	54.8782
1552.9	40.2933		1552.9	28.8085		1552.9	35.7407		1552.9	34.8056		1552.9	52.29		1552.9	48.7875		1552.9	91.6075		1552.92	54.794
1553.38	40.3197		1553.38	28.268		1553.38	34.8918		1553.38	34.2259		1553.38	51.6629		1553.38	48.374		1553.38	91.719		1553.4	54.7113
1553.86	40.3433		1553.86	27.7036		1553.86	33.9817		1553.86	33.6285		1553.86	50.9733		1553.86	47.9204		1553.86	91.8477		1553.89	54.6382
1554.34	40.3702		1554.34	27.0752		1554.34	32.9549		1554.34	32.9262		1554.34	50.1372		1554.34	47.3998		1554.34	92.0096		1554.37	54.5885
1554.83	40.4064		1554.83	26.3636		1554.83	31.7901		1554.83	32.0691		1554.83	49.1186		1554.83	46.8032		1554.83	92.21		1554.85	54.5687
1555.31	40.4549		1555.31	25.5655		1555.31	30.4898		1555.31	31.0427		1555.31	47.9159		1555.31	46.1326		1555.31	92.4473		1555.33	54.5824
1555.79	40.5177		1555.79	24.6854		1555.79	29.0671		1555.79	29.8529		1555.79	46.5442		1555.79	45.3936		1555.79	92.7164		1555.82	54.6221
1556.27	40.5943		1556.27	23.7312		1556.27	27.5389		1556.27	28.516		1556.27	45.0256		1556.27	44.5924		1556.27	93.0109		1556.3	54.6767
1556.76	40.6831		1556.76	22.7128		1556.76	25.9246		1556.76	27.0542		1556.76	43.3863		1556.76	43.7361		1556.76	93.3231		1556.78	54.7257
1557.24	40.7806		1557.24	21.6418		1557.24	24.2445		1557.24	25.4931		1557.24	41.6549		1557.24	42.8329		1557.24	93.645		1557.26	54.7451
1557.72	40.8837		1557.72	20.5315		1557.72	22.5206		1557.72	23.8601		1557.72	39.8626		1557.72	41.8929		1557.72	93.9687		1557.74	54.702
1558.2	40.989		1558.2	19.3964		1558.2	20.7779		1558.2	22.1836		1558.2	38.0445		1558.2	40.9286		1558.2	94.2865		1558.23	54.5729
1558.68	41.0953		1558.68	18.2535		1558.68	19.0471		1558.68	20.4953		1558.68	36.2426		1558.68	39.9552		1558.68	94.5909		1558.71	54.3663
1559.17	41.2029		1559.17	17.1225		1559.17	17.366		1559.17	18.8311		1559.17	34.5065		1559.17	38.9903		1559.17	94.8752		1559.19	54.1476
1559.65	41.3139		1559.65	16.0256		1559.65	15.7781		1559.65	17.2294		1559.65	32.8905		1559.65	38.0538		1559.65	95.1329		1559.67	53.987
1560.13	41.43		1560.13	14.9845		1560.13	14.3265		1560.13	15.7278		1560.13	31.447		1560.13	37.1647		1560.13	95.3589		1560.15	53.9127
1560.61	41.5529		1560.61	14.0188		1560.61	13.0487		1560.61	14.3586		1560.61	30.2209		1560.61	36.3411		1560.61	95.5485		1560.64	53.9046
1561.09	41.6816		1561.09	13.1443		1561.09	11.9733		1561.09	13.1472		1561.09	29.2474		1561.09	35.5986		1561.09	95.698		1561.12	53.9364
1561.58	41.8139		1561.58	12.3737		1561.58	11.1208		1561.58	12.1129		1561.58	28.5528		1561.58	34.9506		1561.58	95.8037		1561.6	53.9859
1562.06	41.9461		1562.06	11.7161		1562.06	10.5035		1562.06	11.27		1562.06	28.1558		1562.06	34.4082		1562.06	95.8619		1562.08	54.0443
1562.54	42.0744		1562.54	11.1783		1562.54	10.1286		1562.54	10.6299		1562.54	28.0708		1562.54	33.9796		1562.54	95.8693		1562.57	54.1042
[truncated: 5,056 more rows]

## Sheet: Fig. 2B 13C NMR result
ppm	Intensity (a.u.)
	WM	Product	Standard FA
255.631	10018600	-16738400	18364700
255.611	9810585	-16425200	15914700
255.592	9600101	-16134400	13461200
255.572	9388996	-15868900	11012300
255.553	9177934	-15629800	8576182
255.534	8966502	-15416600	6160621
255.514	8753478	-15227100	3773413
255.495	8537246	-15057800	1422117
255.475	8316274	-14904100	-885944
255.456	8089598	-14760700	-3143734
255.436	7857284	-14622400	-5344535
255.417	7620776	-14483900	-7481985
255.398	7383134	-14340700	-9550112
255.378	7149081	-14189300	-11543400
255.359	6924893	-14027300	-13456600
255.339	6718117	-13853800	-15285300
255.32	6537135	-13669300	-17025200
255.3	6390638	-13475800	-18672700
255.281	6287033	-13276500	-20224800
255.261	6233839	-13075600	-21678700
255.242	6237149	-12878100	-23032500
255.222	6301161	-12689700	-24284700
255.203	6427870	-12516100	-25434400
255.184	6616875	-12363000	-26481000
255.164	6865382	-12235600	-27424700
255.145	7168343	-12138500	-28266200
255.125	7518726	-12075300	-29006400
255.106	7907900	-12048500	-29647200
255.086	8326077	-12059300	-30190400
255.067	8762788	-12107600	-30638600
255.048	9207340	-12191500	-30994800
255.028	9649242	-12307800	-31262200
255.009	10078600	-12451800	-31444500
254.989	10486100	-12617300	-31545600
254.97	10863900	-12797200	-31569900
254.95	11204800	-12983200	-31522000
254.931	11503100	-13166400	-31406400
254.911	11754000	-13338000	-31228300
254.892	11954000	-13489100	-30992600
254.873	12100500	-13611700	-30704500
254.853	12192200	-13699200	-30369400
254.834	12228400	-13746200	-29992600
254.814	12209700	-13749700	-29579400
254.795	12137700	-13708600	-29135000
254.775	12014900	-13624600	-28664600
254.756	11845000	-13501300	-28173500
254.736	11632700	-13345000	-27666700
254.717	11383600	-13163500	-27148800
254.697	11104400	-12966200	-26624800
254.678	10802600	-12763500	-26098900
254.659	10486200	-12566000	-25575600
254.639	10163700	-12384200	-25058700
254.62	9843598	-12227600	-24552000
254.6	9534086	-12104400	-24058900
254.581	9242859	-12021100	-23582800
254.561	8976678	-11982100	-23126400
254.542	8741113	-11990000	-22692400
254.523	8540308	-12045000	-22283100
254.503	8376824	-12145900	-21900400
254.484	8251545	-12289700	-21546000
254.464	8163693	-12472200	-21221500
254.445	8110922	-12688600	-20927700
254.425	8089485	-12933300	-20665700
254.406	8094477	-13200900	-20436000
254.386	8120127	-13485900	-20238900
254.367	8160126	-13783100	-20074500
254.347	8207960	-14087500	-19942800
254.328	8257248	-14394300	-19843200
254.309	8302043	-14699200	-19775500
254.289	8337092	-14997500	-19738900
254.27	8358050	-15284700	-19732600
254.25	8361627	-15556200	-19755800
254.231	8345659	-15807300	-19807500
254.211	8309126	-16033200	-19886700
254.192	8252097	-16229400	-19992200
254.173	8175619	-16391800	-20123000
254.153	8081567	-16517000	-20278000
254.134	7972451	-16602500	-20456200
254.114	7851207	-16647500	-20656500
254.095	7720981	-16652500	-20878000
254.075	7584928	-16619600	-21119800
254.056	7446029	-16553100	-21381300
254.036	7306941	-16458400	-21661800
254.017	7169897	-16342400	-21960900
253.998	7036663	-16212900	-22278100
253.978	6908528	-16078000	-22613300
253.959	6786371	-15945800	-22966500
253.939	6670761	-15823300	-23337900
253.92	6562090	-15716600	-23727700
253.9	6460739	-15629900	-24136400
253.881	6367239	-15565300	-24564700
253.861	6282428	-15523000	-25013500
253.842	6207565	-15501100	-25483600
253.823	6144408	-15495900	-25976300
253.803	6095226	-15502000	-26492800
253.784	6062734	-15513200	-27034500
253.764	6049960	-15523000	-27602900
253.745	6060046	-15524700	-28199700
253.725	6095971	-15512200	-28826500
253.706	6160254	-15480400	-29485100
253.686	6254626	-15425400	-30177300
253.667	6379708	-15344700	-30904800
253.648	6534730	-15236900	-31669600
253.628	6717326	-15101800	-32473300
253.609	6923410	-14940300	-33317700
253.589	7147164	-14753600	-34204500
253.57	7381176	-14543300	-35135200
253.55	7616686	-14311000	-36111200
253.531	7843967	-14058000	-37133900
253.512	8052821	-13785400	-38204300
253.492	8233148	-13493800	-39323300
253.473	8375560	-13183800	-40491800
253.453	8472003	-12855800	-41710100
253.434	8516345	-12510400	-42978500
253.414	8504863	-12149100	-44297000
253.395	8436618	-11773800	-45665200
253.375	8313669	-11387400	-47082700
253.356	8141096	-10994100	-48548300
253.337	7926846	-10598800	-50061100
253.317	7681369	-10207200	-51619300
253.298	7417103	-9825483	-53221200
253.278	7147807	-9459936	-54864600
253.259	6887790	-9116299	-56547100
253.239	6651103	-8799402	-58265700
253.22	6450733	-8512696	-60017400
253.2	6297850	-8257925	-61798700
253.181	6201198	-8034927	-63606100
253.161	6166606	-7841618	-65435400
253.142	6196730	-7674170	-67282500
253.123	6290987	-7527355	-69142900
253.103	6445700	-7395065	-71012000
253.084	6654465	-7270924	-72884800
253.064	6908664	-7148968	-74756300
253.045	7198129	-7024310	-76621300
253.025	7511866	-6893729	-78474600
253.006	7838805	-6756131	-80310700
252.987	8168517	-6612825	-82124300
252.967	8491811	-6467590	-83909900
252.948	8801219	-6326513	-85662000
252.928	9091289	-6197632	-87375400
252.909	9358689	-6090376	-89044600
252.889	9602118	-6014899	-90664500
252.87	9822041	-5981318	-92230100
252.85	10020300	-5998960	-93736400
252.831	10199500	-6075659	-95178900
252.811	10362700	-6217166	-96553000
252.792	10512500	-6426735	-97854800
252.773	10650900	-6704886	-99080200
252.753	10778600	-7049376	-100226000
252.734	10895200	-7455370	-101288000
252.714	10998600	-7915762	-102265000
252.695	11085600	-8421650	-103154000
252.675	11151600	-8962868	-103952000
252.656	11191600	-9528561	-104659000
252.637	11200400	-10107700	-105273000
252.617	11172800	-10689700	-105792000
252.598	11104800	-11264500	-106219000
252.578	10993200	-11823200	-106551000
252.559	10836800	-12357900	-106790000
252.539	10635900	-12861900	-106937000
252.52	10392600	-13329600	-106994000
252.5	10110800	-13756300	-106963000
252.481	9795700	-14138300	-106846000
252.462	9453488	-14472600	-106645000
252.442	9091018	-14756700	-106365000
252.423	8715222	-14989000	-106008000
252.403	8332702	-15168300	-105579000
252.384	7949358	-15294400	-105083000
252.364	7570131	-15367900	-104523000
252.345	7198884	-15390700	-103904000
252.325	6838402	-15365700	-103232000
252.306	6490548	-15297500	-102513000
252.286	6156532	-15191800	-101751000
252.267	5837225	-15055800	-100952000
252.248	5533534	-14897500	-100123000
252.228	5246758	-14726100	-99268400
252.209	4978850	-14550600	-98394900
252.189	4732618	-14380200	-97508400
252.17	4511768	-14223100	-96614600
252.15	4320806	-14086200	-95719400
252.131	4164810	-13974800	-94828500
252.112	4049063	-13891600	-93947500
252.092	3978612	-13837400	-93081700
252.073	3957770	-13810200	-92236400
252.053	3989616	-13806100	-91416500
252.034	4075566	-13819100	-90626600
252.014	4215023	-13842100	-89871100
251.995	4405178	-13867200	-89154200
251.975	4640970	-13886800	-88479400
251.956	4915213	-13894200	-87850100
251.936	5218889	-13884200	-87269300
251.917	5541585	-13853600	-86739600
251.898	5872044	-13802000	-86263000
251.878	6198763	-13731300	-85841300
251.859	6510630	-13646000	-85475800
251.839	6797508	-13552700	-85167400
251.82	7050756	-13459400	-84916400
251.8	7263626	-13374900	-84722800
251.781	7431542	-13307800	-84586300
251.762	7552192	-13265800	-84505900
251.742	7625511	-13254500	-84480500
251.723	7653501	-13277100	-84508200
251.703	7639939	-13334000	-84587200
251.684	7590007	-13422100	-84715000
251.664	7509856	-13535500	-84888900
251.645	7406167	-13665400	-85105800
251.625	7285695	-13801200	-85362400
251.606	7154883	-13930900	-85655000
251.587	7019506	-14042600	-85979800
251.567	6884401	-14124900	-86332800
251.548	6753274	-14168400	-86709700
251.528	6628595	-14166100	-87106100
251.509	6511555	-14114400	-87517600
251.489	6402120	-14013000	-87939400
251.47	6299145	-13865000	-88367100
251.451	6200539	-13676600	-88795900
251.431	6103496	-13456500	-89221300
251.412	6004756	-13214800	-89638500
251.392	5900911	-12962400	-90043200
251.373	5788707	-12709800	-90430900
251.353	5665378	-12465800	-90797200
251.334	5528947	-12237400	-91138200
251.314	5378510	-12028500	-91449900
251.295	5214467	-11840000	-91728500
251.275	5038685	-11669800	-91970600
251.256	4854574	-11513000	-92173000
251.237	4667058	-11362800	-92332700
251.217	4482454	-11210800	-92447000
251.198	4308215	-11048800	-92513600
251.178	4152601	-10868900	-92530400
251.159	4024243	-10665100	-92495800
251.139	3931675	-10433500	-92408100
251.12	3882817	-10173400	-92266500
251.101	3884505	-9886745	-92070100
251.081	3942059	-9578689	-91818600
251.062	4058946	-9256736	-91511700
251.042	4236577	-8930224	-91149800
251.023	4474237	-8609435	-90733300
251.003	4769169	-8304635	-90263100
250.984	5116798	-8025134	-89740300
250.964	5511070	-7778458	-89166300
250.945	5944890	-7569701	-88542700
250.925	6410577	-7401159	-87871400
250.906	6900330	-7272237	-87154400
250.887	7406639	-7179678	-86394100
250.867	7922586	-7118051	-85593000
250.848	8442030	-7080443	-84753600
250.828	8959658	-7059313	-83878700
250.809	9470875	-7047357	-82971200
250.789	9971596	-7038337	-82034000
250.77	10457900	-7027751	-81070100
250.75	10925900	-7013302	-80082500
250.731	11370900	-6995101	-79074400
250.712	11787800	-6975584	-78048700
250.692	12170500	-6959193	-77008500
250.673	12511900	-6951811	-75956700
250.653	12804500	-6960078	-74896300
250.634	13040100	-6990625	-73830000
250.614	13210900	-7049348	-72760600
250.595	13309700	-7140778	-71690700
250.576	13330800	-7267652	-70622700
250.556	13270400	-7430689	-69558900
250.537	13127500	-7628625	-68501600
250.517	12903800	-7858478	-67452600
250.498	12604300	-8116012	-66413900
250.478	12237100	-8396314	-65387000
250.459	11813100	-8694439	-64373600
250.439	11345400	-9006010	-63374800
250.42	10848800	-9327699	-62391900
250.4	10338400	-9657533	-61425700
250.381	9829404	-9994959	-60477200
250.362	9335439	-10340700	-59547000
250.342	8868224	-10696300	-58635500
250.323	8436711	-11063500	-57743200
250.303	8046687	-11443800	-56870200
250.284	7700619	-11837500	-56016800
250.264	7397784	-12243000	-55183000
250.245	7134650	-12656600	-54368700
250.226	6905489	-13071700	-53573800
250.206	6703148	-13479500	-52798100
250.187	6519917	-13868900	-52041600
250.167	6348384	-14226900	-51303900
250.148	6182224	-14540100	-50584900
250.128	6016849	-14795100	-49884400
250.109	5849829	-14979800	-49202200
250.089	5681103	-15084300	-48538400
250.07	5512926	-15102200	-47892700
250.05	5349590	-15030700	-47265500
250.031	5196948	-14871300	-46656700
250.012	5061787	-14629600	-46066600
249.992	4951129	-14315100	-45495700
249.973	4871508	-13940500	-44944500
249.953	4828308	-13520500	-44413700
249.934	4825210	-13071100	-43904000
249.914	4863784	-12607800	-43416500
249.895	4943267	-12145300	-42952200
249.876	5060528	-11695900	-42512300
249.856	5210211	-11268800	-42098400
249.837	5385027	-10870100	-41711900
249.817	5576181	-10502300	-41354600
249.798	5773866	-10164500	-41028300
249.778	5967799	-9853538	-40734900
249.759	6147758	-9563931	-40476400
249.739	6304080	-9289357	-40255100
249.72	6428100	-9023362	-40073200
249.701	6512507	-8760274	-39932900
249.681	6551630	-8495924	-39836600
249.662	6541631	-8228168	-39786600
249.642	6480622	-7957127	-39785300
249.623	6368737	-7685166	-39835100
249.603	6208114	-7416617	-39938100
249.584	6002845	-7157294	-40096700
249.565	5758894	-6913855	-40312800
249.545	5483941	-6693100	-40588600
249.526	5187192	-6501281	-40925800
249.506	4879131	-6343504	-41326100
249.487	4571214	-6223272	-41790900
249.467	4275496	-6142232	-42321500
249.448	4004194	-6100121	-42918900
249.428	3769208	-6094918	-43583700
249.409	3581596	-6123170	-44316400
249.389	3451034	-6180446	-45117000
249.37	3385304	-6261852	-45985300
249.351	3389815	-6362556	-46920800
249.331	3467226	-6478248	-47922400
249.312	3617174	-6605509	-48988900
249.292	3836159	-6742020	-50118400
249.273	4117587	-6886639	-51308900
249.253	4451996	-7039305	-52557800
249.234	4827448	-7200825	-53862200
249.214	5230077	-7372562	-55218800
249.195	5644762	-7556061	-56623800
249.176	6055892	-7752700	-58073100
249.156	6448167	-7963340	-59562200
249.137	6807383	-8188093	-61086200
249.117	7121179	-8426157	-62639800
249.098	7379653	-8675782	-64217600
249.078	7575849	-8934335	-65813600
249.059	7706061	-9198454	-67421600
249.04	7769956	-9464263	-69035200
249.02	7770482	-9727627	-70647700
249.001	7713603	-9984387	-72252300
248.981	7607854	-10230600	-73841900
248.962	7463751	-10462600	-75409300
248.942	7293107	-10677400	-76947300
248.923	7108277	-10872200	-78448600
248.903	6921383	-11044900	-79905900
248.884	6743572	-11193800	-81311700
248.864	6584346	-11317500	-82659000
248.845	6450994	-11414900	-83940700
248.826	6348173	-11485100	-85149600
248.806	6277654	-11527300	-86279200
248.787	6238254	-11541200	-87322900
248.767	6225952	-11526700	-88274500
248.748	6234196	-11483900	-89128100
248.728	6254381	-11413600	-89878200
248.709	6276463	-11317200	-90519800
248.69	6289693	-11196600	-91048100
248.67	6283409	-11054400	-91459000
248.651	6247844	-10893900	-91748800
248.631	6174903	-10718700	-91914400
248.612	6058837	-10532600	-91953200
248.592	5896792	-10339600	-91863400
248.573	5689154	-10143500	-91643500
248.553	5439694	-9947808	-91292900
248.534	5155478	-9755419	-90811500
248.514	4846528	-9568662	-90199800
248.495	4525278	-9389272	-89459300
248.476	4205844	-9218472	-88591600
248.456	3903139	-9057143	-87599600
248.437	3631934	-8906049	-86486300
248.417	3405891	-8766081	-85255600
248.398	3236677	-8638485	-83912200
248.378	3133187	-8525038	-82461000
248.359	3100978	-8428127	-80907900
248.339	3141926	-8350710	-79259100
248.32	3254130	-8296141	-77521500
248.301	3432094	-8267866	-75702300
248.281	3667155	-8269017	-73809400
248.262	3948099	-8301935	-71851100
248.242	4261951	-8367680	-69835900
248.223	4594848	-8465587	-67772800
248.203	4932915	-8592927	-65671000
248.184	5263111	-8744729	-63540200
248.165	5573935	-8913812	-61390000
248.145	5855986	-9091027	-59230200
248.126	6102302	-9265727	-57070900
248.106	6308502	-9426431	-54922000
248.087	6472723	-9561629	-52793500
248.067	6595365	-9660644	-50695300
248.048	6678699	-9714502	-48637200
248.028	6726399	-9716681	-46628800
248.009	6743017	-9663689	-44679500
247.99	6733485	-9555376	-42798300
247.97	6702682	-9394974	-40994200
247.951	6655073	-9188796	-39275300
247.931	6594493	-8945664	-37649800
247.912	6524019	-8676075	-36125100
247.892	6445959	-8391197	-34708100
247.873	6361917	-8101780	-33405300
247.853	6272912	-7817099	-32222600
247.834	6179517	-7544029	-31165100
247.815	6081973	-7286338	-30237600
247.795	5980264	-7044287	-29443900
247.776	5874151	-6814572	-28787200
247.756	5763127	-6590617	-28270200
247.737	5646328	-6363208	-27894700
247.717	5522428	-6121375	-27661800
247.698	5389506	-5853484	-27571900
247.679	5347241	-5866561	-27624800
247.659	5302563	-5863362	-27819400
247.64	5243128	-5811719	-28154000
247.62	5164558	-5708041	-28626300
247.601	5062235	-5552484	-29233200
247.581	4931649	-5349028	-29971000
247.562	4768817	-5105211	-30835500
247.542	4570727	-4831528	-31821600
247.523	4335784	-4540587	-32924100
247.504	4064172	-4246095	-34136900
247.484	3758133	-3961762	-35453600
247.465	3422092	-3700265	-36867400
247.445	3062616	-3472326	-38371100
247.426	2688196	-3286016	-39957000
247.406	2308869	-3146333	-41617300
247.387	1935684	-3055059	-43343900
247.367	1580068	-3010928	-45128500
247.348	1253141	-3010028	-46962700
247.328	965036	-3046412	-48837900
247.309	724274	-3112805	-50745700
247.29	537258	-3201371	-52677300
247.27	407922	-3304402	-54624500
247.251	337560	-3414914	-56578800
247.231	324849	-3527049	-58532000
247.212	366060	-3636309	-60476200
247.192	455432	-3739560	-62403700
247.173	585660	-3834888	-64307000
247.154	748469	-3921305	-66179200
247.134	935205	-3998387	-68013400
247.115	1137406	-4065898	-69803500
247.095	1347280	-4123463	-71543600
247.076	1558092	-4170339	-73228400
247.056	1764399	-4205316	-74853000
247.037	1962152	-4226771	-76413100
247.017	2148653	-4232857	-77904800
246.998	2322387	-4221801	-79325000
246.978	2482773	-4192268	-80670900
246.959	2629849	-4143735	-81940400
246.94	2763946	-4076813	-83132000
246.92	2885374	-3993467	-84244600
246.901	2994166	-3897097	-85277800
246.881	3089894	-3792435	-86231700
246.862	3171580	-3685280	-87106900
246.842	3237691	-3582072	-87904600
246.823	3286235	-3489354	-88626300
246.804	3314931	-3413166	-89274200
246.784	3321419	-3358441	-89850900
246.765	3303505	-3328482	-90359200
246.745	3259418	-3324561	-90802500
246.726	3188022	-3345700	-91184400
246.706	3088986	-3388668	-91509000
246.687	2962907	-3448202	-91780400
246.667	2811329	-3517429	-92003100
246.648	2636707	-3588460	-92181800
246.629	2442287	-3653101	-92321300
246.609	2231913	-3703607	-92426500
246.59	2009802	-3733408	-92502200
246.57	1780260	-3737741	-92553600
246.551	1547415	-3714119	-92585500
246.531	1314934	-3662590	-92602800
246.512	1085793	-3585779	-92610200
246.492	862085	-3488674	-92612600
246.473	644904	-3378228	-92614100
246.453	434303	-3262763	-92619200
246.434	229347	-3151280	-92631700
246.415	28246	-3052703	-92655500
246.395	-171428	-2975151	-92693800
246.376	-372456	-2925293	-92749700
246.356	-577631	-2907834	-92826000
246.337	-789397	-2925177	-92924900
246.317	-1009491	-2977296	-93048500
246.298	-1238610	-3061781	-93198100
246.279	-1476148	-3174087	-93375100
246.259	-1720019	-3307923	-93580000
246.24	-1966596	-3455748	-93813200
246.22	-2210778	-3609321	-94074500
246.201	-2446181	-3760264	-94363300
246.181	-2665476	-3900583	-94678800
246.162	-2860813	-4023108	-95019600
246.142	-3024352	-4121831	-95383900
246.123	-3148817	-4192117	-95769600
246.103	-3228071	-4230805	-96174400
246.084	-3257640	-4236175	-96595400
246.065	-3235144	-4207834	-97029600
246.045	-3160616	-4146513	-97473700
246.026	-3036649	-4053829	-97924100
246.006	-2868376	-3932006	-98377100
245.987	-2663281	-3783618	-98828700
245.967	-2430840	-3611332	-99274800
245.948	-2182024	-3417699	-99711300
245.929	-1928717	-3204985	-100134000
245.909	-1683079	-2975047	-100538000
245.89	-1456927	-2729272	-100920000
245.87	-1261149	-2468550	-101276000
245.851	-1105246	-2193310	-101600000
245.831	-996994	-1903584	-101890000
245.812	-942260	-1599131	-102141000
245.792	-944979	-1279579	-102350000
245.773	-1007281	-944613	-102512000
245.754	-1129722	-594179	-102626000
245.734	-1311604	-228713	-102688000
245.715	-1551329	150644	-102694000
245.695	-1846726	541825	-102644000
245.676	-2195332	941662	-102535000
245.656	-2594580	1345753	-102365000
245.637	-3041868	1748415	-102133000
245.618	-3534512	2142712	-101838000
245.598	-4069591	2520601	-101480000
245.579	-4643712	2873166	-101058000
245.559	-5252715	3190982	-100574000
245.54	-5891394	3464546	-100027000
245.52	-6553251	3684786	-99419700
245.501	-7230336	3843593	-98752600
245.481	-7913217	3934351	-98028000
245.462	-8591091	3952400	-97248200
245.442	-9252035	3895415	-96415900
245.423	-9883405	3763625	-95534300
245.404	-10472300	3559884	-94606600
245.384	-11006400	3289550	-93636500
245.365	-11473900	2960169	-92628000
245.345	-11865000	2581008	-91585300
245.326	-12171600	2162442	-90512800
245.306	-12388200	1715258	-89415100
245.287	-12511600	1249934	-88296900
245.268	-12541600	775942	-87163000
245.248	-12480300	301161	-86018600
245.229	-12332100	-168564	-84868500
245.209	-12103200	-629671	-83717700
245.19	-11801500	-1080911	-82571200
245.17	-11435500	-1523146	-81434000
245.151	-11014300	-1958952	-80310900
245.131	-10547200	-2392052	-79206500
245.112	-10043000	-2826627	-78125400
245.093	-9510254	-3266592	-77071900
245.073	-8956693	-3714887	-76050200
245.054	-8389623	-4172865	-75063900
245.034	-7815788	-4639840	-74116700
245.015	-7241538	-5112839	-73211800
244.995	-6672960	-5586583	-72352100
244.976	-6115996	-6053704	-71540200
244.956	-5576504	-6505182	-70778100
244.937	-5060261	-6930963	-70067600
244.917	-4572868	-7320693	-69410100
244.898	-4119601	-7664507	-68806600
244.879	-3705184	-7953795	-68257500
244.859	-3333533	-8181870	-67762900
244.84	-3007491	-8344476	-67322400
244.82	-2728591	-8440094	-66935500
244.801	-2496880	-8470005	-66600700
244.781	-2310831	-8438119	-66316600
244.762	-2167359	-8350572	-66081100
244.743	-2061948	-8215147	-65892000
244.723	-1988888	-8040559	-65746300
244.704	-1941601	-7835686	-65641100
244.684	-1913034	-7608801	-65572900
244.665	-1896089	-7366903	-65538000
244.645	-1884041	-7115177	-65532400
244.626	-1870927	-6856661	-65551800
244.606	-1851866	-6592131	-65591900
244.587	-1823277	-6320213	-65648000
244.567	-1783009	-6037727	-65715300
244.548	-1730338	-5740205	-65788900
244.529	-1665881	-5422544	-65863800
244.509	-1591402	-5079742	-65935000
244.49	-1509566	-4707627	-65997500
244.47	-1423638	-4303532	-66046300
244.451	-1337183	-3866841	-66076400
244.431	-1253772	-3399367	-66082900
244.412	-1176716	-2905513	-66061300
244.393	-1108873	-2392216	-66006900
244.373	-1052501	-1868671	-65915300
244.354	-1009186	-1345851	-65782500
244.334	-979835	-835875	-65604600
244.315	-964728	-351268	-65377900
244.295	-963610	95830	-65099300
244.276	-975826	494437	-64765700
244.256	-1000465	835431	-64374600
244.237	-1036506	1112108	-63923800
244.218	-1082970	1320593	-63411300
244.198	-1139029	1460036	-62835800
244.179	-1204114	1532597	-62196200
244.159	-1277967	1543239	-61491800
244.14	-1360669	1499329	-60722400
244.12	-1452632	1410096	-59888300
244.101	-1554547	1285981	-58990000
244.081	-1667303	1137945	-58028400
244.062	-1791875	976774	-57005100
244.043	-1929198	812445	-55921900
244.023	-2080018	653594	-54780800
244.004	-2244744	507113	-53584400
243.984	-2423313	377922	-52335700
243.965	-2615075	268893	-51037700
243.945	-2818707	180959	-49694000
243.926	-3032182	113340	-48308300
243.906	-3252784	63906	-46884700
243.887	-3477188	29604	-45427300
243.868	-3701587	6906	-43940600
243.848	-3921881	-7742	-42429200
243.829	-4133899	-17543	-40897700
243.809	-4333640	-25062	-39351100
243.79	-4517525	-32052	-37794100
243.77	-4682605	-39404	-36231600
243.751	-4826752	-47238	-34668700
243.732	-4948763	-55089	-33110100
243.712	-5048397	-62185	-31560700
243.693	-5126328	-67767	-30025200
243.673	-5184021	-71425	-28508200
243.654	-5223538	-73384	-27014300
243.634	-5247307	-74733	-25547700
243.615	-5257870	-77540	-24112500
243.595	-5257646	-84848	-22712600
243.576	-5248747	-100530	-21351600
243.556	-5232860	-129042	-20033000
243.537	-5211221	-175053	-18759800
243.518	-5184695	-243024	-17534900
243.498	-5153933	-336748	-16360800
243.479	-5119615	-458919	-15239700
243.459	-5082735	-610765	-14173500
243.44	-5044879	-791782	-13163700
243.42	-5008468	-999615	-12211700
243.401	-4976919	-1230083	-11318300
243.381	-4954675	-1477373	-10484200
243.362	-4947101	-1734373	-9709678
243.343	-4960217	-1993130	-8994676
243.323	-5000283	-2245383	-8338927
243.304	-5073275	-2483131	-7741850
243.284	-5184277	-2699182	-7202598
243.265	-5336873	-2887643	-6720076
243.245	-5532580	-3044280	-6292958
243.226	-5770399	-3166765	-5919706
243.207	-6046553	-3254737	-5598594
243.187	-6354437	-3309714	-5327730
243.168	-6684812	-3334855	-5105079
243.148	-7026257	-3334594	-4928487
243.129	-7365826	-3314186	-4795709
243.109	-7689881	-3279219	-4704431
243.09	-7985027	-3235108	-4652298
243.07	-8239059	-3186663	-4636939
243.051	-8441850	-3137710	-4655992
243.031	-8586072	-3090841	-4707130
243.012	-8667703	-3047260	-4788084
242.993	-8686265	-3006779	-4896665
242.973	-8644759	-2967904	-5030789
242.954	-8549327	-2928017	-5188497
242.934	-8408651	-2883631	-5367972
242.915	-8233175	-2830670	-5567561
242.895	-8034211	-2764768	-5785787
242.876	-7823026	-2681542	-6021362
242.857	-7610006	-2576852	-6273206
242.837	-7403962	-2447005	-6540448
242.818	-7211653	-2288925	-6822439
242.798	-7037554	-2100297	-7118757
242.779	-6883885	-1879676	-7429207
242.759	-6750868	-1626589	-7753823
242.74	-6637179	-1341634	-8092869
242.72	-6540509	-1026578	-8446828
242.701	-6458182	-684455	-8816403
242.681	-6387709	-319656	-9202502
242.662	-6327262	62010	-9606232
242.643	-6275946	453310	-10028900
242.623	-6233892	845637	-10471900
242.604	-6202133	1229175	-10936900
242.584	-6182296	1593164	-11425700
242.565	-6176156	1926284	-11940000
242.545	-6185118	2217160	-12481800
242.526	-6209698	2454958	-13053100
242.506	-6249078	2630037	-13656100
242.487	-6300818	2734617	-14292600
242.468	-6360752	2763415	-14964800
242.448	-6423099	2714159	-15674800
242.429	-6480806	2587972	-16424400
242.409	-6526064	2389524	-17215500
242.39	-6550961	2126967	-18050000
242.37	-6548199	1811601	-18929300
242.351	-6511789	1457300	-19854900
242.332	-6437642	1079734	-20828200
242.312	-6324000	695404	-21850100
242.293	-6171635	320618	-22921400
242.273	-5983814	-29569	-24042700
242.254	-5766017	-342325	-25214200
242.234	-5525445	-607853	-26436000
242.215	-5270384	-819983	-27707700
242.195	-5009479	-976485	-29028700
242.176	-4751020	-1079074	-30397900
242.156	-4502314	-1133120	-31814100
242.137	-4269209	-1147087	-33275500
242.118	-4055827	-1131745	-34780300
242.098	-3864529	-1099242	-36326000
242.079	-3696098	-1062117	-37910000
242.059	-3550119	-1032323	-39529100
242.04	-3425496	-1020372	-41180100
242.02	-3321019	-1034653	-42859200
242.001	-3235917	-1080971	-44562500
241.982	-3170306	-1162344	-46285600
241.962	-3125463	-1279053	-48024100
241.943	-3103892	-1428916	-49773000
241.923	-3109159	-1607750	-51527300
241.904	-3145496	-1809951	-53281800
241.884	-3217233	-2029134	-55031100
241.865	-3328113	-2258756	-56769500
241.845	-3480578	-2492660	-58491500
241.826	-3675101	-2725500	-60191100
241.807	-3909678	-2953001	-61862600
241.787	-4179517	-3172064	-63500100
241.768	-4477004	-3380704	-65097800
241.748	-4791950	-3577857	-66649900
241.729	-5112109	-3763098	-68150600
241.709	-5423925	-3936305	-69594500
241.69	-5713448	-4097326	-70976100
241.671	-5967324	-4245694	-72290200
241.651	-6173750	-4380409	-73531700
241.632	-6323327	-4499822	-74695900
241.612	-6409699	-4601622	-75778500
241.593	-6429940	-4682912	-76775200
241.573	-6384632	-4740369	-77682300
241.554	-6277652	-4770441	-78496400
241.534	-6115681	-4769567	-79214500
241.515	-5907502	-4734390	-79834100
241.495	-5663153	-4661917	-80353000
241.476	-5393043	-4549649	-80769700
241.457	-5107089	-4395638	-81082800
241.437	-4813997	-4198509	-81291900
241.418	-4520720	-3957442	-81396600
241.398	-4232158	-3672139	-81397300
241.379	-3951093	-3342814	-81294900
241.359	-3678378	-2970196	-81090700
241.34	-3413312	-2555591	-80786600
241.321	-3154162	-2100988	-80385000
241.301	-2898755	-1609204	-79888600
241.282	-2645071	-1084051	-79300800
241.262	-2391762	-530509	-78625500
241.243	-2138549	45150	-77866700
241.223	-1886446	635311	-77029200
241.204	-1637804	1231049	-76118100
241.184	-1396167	1822309	-75138700
241.165	-1165985	2398204	-74096800
241.145	-952198	2947441	-72998400
241.126	-759767	3458850	-71850000
241.107	-593184	3921976	-70657900
241.087	-456043	4327684	-69429200
241.068	-350684	4668716	-68170600
241.048	-277967	4940154	-66889300
241.029	-237177	5139731	-65592300
241.009	-226075	5267952	-64287000
240.99	-241063	5328011	-62980400
240.97	-277457	5325503	-61679700
240.951	-329825	5267953	-60392100
240.932	-392354	5164205	-59124300
240.912	-459221	5023735	-57883300
240.893	-524930	4855943	-56675600
240.873	-584600	4669510	-55507600
240.854	-634188	4471876	-54385300
240.834	-670647	4268879	-53314500
240.815	-692007	4064614	-52300600
240.796	-697412	3861491	-51348700
240.776	-687093	3660496	-50463300
240.757	-662301	3461609	-49648800
240.737	-625214	3264323	-48908900
240.718	-578796	3068203	-48247000
240.698	-526639	2873398	-47665700
240.679	-472770	2681057	-47167500
240.659	-421418	2493585	-46754100
240.64	-376769	2314700	-46427000
240.62	-342685	2149287	-46186700
240.601	-322420	2003059	-46033600
240.582	-318337	1882053	-45967400
240.562	-331675	1792036	-45987300
240.543	-362355	1737869	-46092100
240.523	-408891	1722911	-46279900
240.504	-468401	1748547	-46548400
240.484	-536758	1813864	-46894900
240.465	-608868	1915553	-47316300
240.446	-679073	2048038	-47809000
240.426	-741653	2203809	-48368900
240.407	-791400	2373954	-48991700
240.387	-824192	2548821	-49672700
240.368	-837525	2718747	-50406900
240.348	-830936	2874777	-51189200
240.329	-806269	3009312	-52013800
240.309	-767738	3116616	-52875200
240.29	-721761	3193135	-53767600
240.27	-676568	3237609	-54684800
240.251	-641606	3250971	-55620900
240.232	-626782	3236066	-56569600
240.212	-641618	3197193	-57525000
240.193	-694389	3139584	-58480900
240.173	-791339	3068819	-59431200
240.154	-936048	2990279	-60370100
240.134	-1129023	2908668	-61291700
240.115	-1367561	2827663	-62190500
240.096	-1645904	2749696	-63060900
240.076	-1955662	2675893	-63897900
240.057	-2286494	2606141	-64696500
240.037	-2626938	2539271	-65452100
240.018	-2965337	2473318	-66160400
239.998	-3290737	2405814	-66817500
239.979	-3593686	2334075	-67419700
239.959	-3866811	2255458	-67963800
239.94	-4105154	2167562	-68447000
239.921	-4306196	2068364	-68866800
239.901	-4469588	1956290	-69221300
239.882	-4596632	1830261	-69508800
239.862	-4689559	1689690	-69728200
239.843	-4750714	1534508	-69878600
239.823	-4781757	1365199	-69959700
239.804	-4782968	1182876	-69971600
239.785	-4752786	989404	-69914800
239.765	-4687615	787551	-69790000
239.746	-4581992	581146	-69598600
239.726	-4429060	375217	-69342100
239.707	-4221363	176062	-69022400
239.687	-3951846	-8770	-68641800
239.668	-3614987	-170654	-68202900
239.648	-3207911	-300182	-67708400
239.629	-2731365	-387648	-67161500
239.609	-2190438	-423644	-66565400
239.59	-1594912	-399772	-65923600
239.571	-959189	-309391	-65239800
239.551	-301768	-148340	-64517700
239.532	355715	84440	-63761400
239.512	989797	386469	-62974600
239.493	1576760	751523	-62161400
239.473	2094314	1169715	-61325900
239.454	2523250	1627893	-60472000
239.435	2848910	2110313	-59603600
239.415	3062325	2599578	-58724700
239.396	3160934	3077746	-57839000
239.376	3148800	3527534	-56950100
239.357	3036307	3933497	-56061600
239.337	2839361	4283098	-55176700
239.318	2578182	4567524	-54298500
239.298	2275769	4782226	-53430000
239.279	1956199	4927075	-52573800
239.26	1642897	5006152	-51732300
239.24	1357016	5027178	-50907700
239.221	1116079	5000641	-50101900
239.201	932951	4938698	-49316400
239.182	815247	4853971	-48552600
239.162	765159	4758353	-47811500
239.143	779722	4661928	-47094000
239.123	851440	4572131	-46400400
239.104	969202	4493203	-45731000
239.084	1119380	4426006	-45085700
239.065	1287006	4368199	-44464200
239.046	1456922	4314743	-43865900
239.026	1614793	4258682	-43290100
239.007	1747948	4192103	-42735600
238.987	1845973	4107165	-42201300
238.968	1901058	3997095	-41685800
238.948	1908107	3857034	-41187600
238.929	1864647	3684656	-40704800
238.91	1770572	3480486	-40235900
238.89	1627792	3247911	-39778800
238.871	1439835	2992869	-39331600
238.851	1211457	2723276	-38892400
238.832	948278	2448255	-38459200
238.812	656487	2177244	-38029900
238.793	342613	1919113	-37602700
238.773	13340	1681348	-37175700
238.754	-324624	1469421	-36747100
238.734	-664680	1286377	-36315300
238.715	-1000452	1132703	-35878700
238.696	-1325940	1006456	-35436100
238.676	-1635692	903643	-34986300
238.657	-1925001	818786	-34528200
238.637	-2190101	745618	-34061200
238.618	-2428348	677805	-33584800
238.598	-2638354	609632	-33098600
238.579	-2820040	536566	-32602700
238.56	-2974585	455644	-32097300
238.54	-3104262	365656	-31583000
238.521	-3212151	267101	-31060600
238.501	-3301759	161954	-30531000
238.482	-3376564	53256	-29995800
238.462	-3439539	-55383	-29456500
238.443	-3492699	-160332	-28915000
238.423	-3536740	-258446	-28373500
238.404	-3570804	-347485	-27834300
238.385	-3592428	-426396	-27300000
238.365	-3597688	-495417	-26773500
238.346	-3581537	-556016	-26257800
238.326	-3538335	-610658	-25756100
238.307	-3462495	-662454	-25271600
238.287	-3349220	-714724	-24808000
238.268	-3195217	-770539	-24368700
238.248	-2999351	-832306	-23957300
238.229	-2763120	-901428	-23577600
238.21	-2490923	-978118	-23233200
238.19	-2190062	-1061332	-22927700
238.171	-1870461	-1148904	-22664800
238.151	-1544119	-1237797	-22448000
238.132	-1224338	-1324487	-22280700
238.112	-924785	-1405423	-22166200
238.093	-658477	-1477505	-22107500
238.073	-436791	-1538540	-22107400
238.054	-268570	-1587612	-22168700
238.035	-159443	-1625344	-22293600
238.015	-111405	-1654005	-22484300
237.996	-122704	-1677461	-22742400
237.976	-188048	-1700975	-23069400
237.957	-299114	-1730867	-23466200
237.937	-445308	-1774082	-23933400
237.918	-614692	-1837675	-24471400
237.899	-795005	-1928300	-25079800
237.879	-974660	-2051706	-25758000
237.86	-1143641	-2212307	-26505000
237.84	-1294190	-2412849	-27319200
237.821	-1421255	-2654194	-28198600
237.801	-1522634	-2935223	-29140700
237.782	-1598830	-3252888	-30142700
237.762	-1652635	-3602358	-31201200
237.743	-1688501	-3977278	-32312500
237.724	-1711767	-4370090	-33472200
237.704	-1727838	-4772410	-34675900
237.685	-1741393	-5175417	-35918400
237.665	-1755725	-5570235	-37194500
237.646	-1772265	-5948278	-38498500
237.626	-1790347	-6301559	-39824200
237.607	-1807235	-6622926	-41165500
237.587	-1818399	-6906229	-42515700
237.568	-1818012	-7146425	-43868100
237.548	-1799612	-7339596	-45215700
237.529	-1756854	-7482918	-46551600
237.51	-1684267	-7574563	-47868400
237.49	-1577947	-7613569	-49159000
237.471	-1436119	-7599664	-50416100
237.451	-1259482	-7533092	-51632600
237.432	-1051346	-7414438	-52801300
237.412	-817522	-7244465	-53915200
237.393	-565986	-7023995	-54967500
237.374	-306356	-6753838	-55951700
237.354	-49223	-6434775	-56861300
237.335	194568	-6067611	-57690400
237.315	414680	-5653288	-58433300
237.296	601941	-5193045	-59084600
237.276	748924	-4688632	-59639500
237.257	850343	-4142530	-60093700
237.237	903280	-3558164	-60443100
237.218	907211	-2940094	-60684600
237.198	863872	-2294118	-60815100
237.179	776955	-1627304	-60832700
237.16	651708	-947909	-60735600
237.14	494471	-265174	-60522800
237.121	312175	410985	-60194200
237.101	111887	1070404	-59750000
237.082	-99594	1703147	-59191200
237.062	-316068	2300043	-58519600
237.043	-532145	2853203	-57737500
237.024	-743371	3356480	-56847900
237.004	-946264	3805838	-55854500
236.985	-1138270	4199570	-54761700
236.965	-1317664	4538351	-53574500
236.946	-1483422	4825118	-52298400
236.926	-1635084	5064756	-50939600
236.907	-1772622	5263652	-49504900
236.887	-1896320	5429121	-48001600
236.868	-2006681	5568772	-46437400
236.849	-2104353	5689877	-44820400
236.829	-2190069	5798794	-43159400
236.81	-2264603	5900512	-41463300
236.79	-2328719	5998356	-39741500
236.771	-2383131	6093884	-38003400
236.751	-2428444	6186984	-36258900
236.732	-2465100	6276161	-34518000
236.712	-2493335	6358982	-32790600
236.693	-2513136	6432615	-31086800
236.673	-2524238	6494418	-29416800
236.654	-2526152	6542496	-27790400
236.635	-2518234	6576157	-26217700
236.615	-2499813	6596226	-24708200
236.596	-2470348	6605160	-23271300
236.576	-2429637	6606955	-21916200
236.557	-2378024	6606846	-20651700
236.537	-2316604	6610833	-19485900
236.518	-2247400	6625077	-18426900
236.499	-2173467	6655234	-17481800
236.479	-2098907	6705812	-16657500
236.46	-2028784	6779596	-15960000
236.44	-1968927	6877245	-15394900
236.421	-1925606	6997083	-14966900
236.401	-1905130	7135119	-14680000
236.382	-1913361	7285308	-14537500
236.362	-1955214	7440015	-14541900
236.343	-2034152	7590651	-14694700
236.323	-2151761	7728407	-14996900
236.304	-2307423	7844998	-15448400
236.285	-2498138	7933373	-16048300
236.265	-2718528	7988268	-16794900
236.246	-2961018	8006587	-17685500
236.226	-3216204	7987534	-18716800
236.207	-3473394	7932523	-19884300
236.187	-3721256	7844839	-21183100
236.168	-3948553	7729110	-22607100
236.149	-4144890	7590658	-24149800
236.129	-4301410	7434779	-25803500
236.11	-4411392	7266058	-27560300
236.09	-4470689	7087773	-29411200
236.071	-4477973	6901468	-31346800
236.051	-4434766	6706754	-33357000
236.032	-4345263	6501330	-35431400
236.012	-4215954	6281247	-37558900
235.993	-4055087	6041382	-39728000
235.974	-3872021	5776061	-41926900
235.954	-3676524	5479783	-44143500
235.935	-3478083	5147944	-46365500
235.915	-3285271	4777500	-48580400
235.896	-3105233	4367504	-50775600
235.876	-2943322	3919445	-52938500
235.857	-2802909	3437367	-55056600
235.838	-2685370	2927753	-57117400
235.818	-2590226	2399194	-59108600
235.799	-2515437	1861862	-61018300
235.779	-2457781	1326857	-62834700
235.76	-2413294	805485	-64546600
235.74	-2377717	308527	-66143000
235.721	-2346913	-154422	-67613800
235.701	-2317213	-575504	-68949000
235.682	-2285682	-948982	-70139600
235.662	-2250268	-1271452	-71177200
235.643	-2209867	-1541872	-72053900
235.624	-2164291	-1761409	-72763000
235.604	-2114164	-1933165	-73298300
235.585	-2060790	-2061787	-73654400
235.565	-2005985	-2153030	-73827200
235.546	-1951935	-2213300	-73813000
235.526	-1901072	-2249230	-73609500
235.507	-1855977	-2267313	-73215100
235.488	-1819348	-2273599	-72629300
235.468	-1793968	-2273491	-71852400
235.449	-1782725	-2271605	-70885900
235.429	-1788604	-2271706	-69732100
235.41	-1814687	-2276690	-68394400
235.39	-1864112	-2288597	-66877200
235.371	-1939980	-2308644	-65185600
235.351	-2045225	-2337254	-63325800
235.332	-2182438	-2374089	-61305000
235.312	-2353646	-2418089	-59130900
235.293	-2560098	-2467500	-56812300
235.274	-2802044	-2519944	-54358700
235.254	-3078557	-2572506	-51780300
235.235	-3387424	-2621871	-49087800
235.215	-3725110	-2664501	-46292900
235.196	-4086823	-2696876	-43407500
235.176	-4466677	-2715744	-40444200
235.157	-4857935	-2718423	-37415900
235.137	-5253349	-2703063	-34335900
235.118	-5645520	-2668897	-31217900
235.099	-6027304	-2616408	-28075600
235.079	-6392170	-2547405	-24923100
235.06	-6734538	-2464993	-21774400
235.04	-7050025	-2373400	-18643500
235.021	-7335599	-2277700	-15544700
235.001	-7589634	-2183416	-12491600
234.982	-7811853	-2096060	-9497962
234.963	-8003194	-2020622	-6577245
234.943	-8165585	-1961077	-3742485
234.924	-8301701	-1919947	-1006345
234.904	-8414688	-1897966	1618980
234.885	-8507899	-1893873	4121827
234.865	-8584680	-1904389	6491113
234.846	-8648200	-1924344	8716397
234.826	-8701343	-1946975	10787900
234.807	-8746665	-1964376	12696700
234.787	-8786399	-1968037	14434400
234.768	-8822494	-1949450	15993700
234.749	-8856670	-1900717	17368000
234.729	-8890467	-1815112	18551600
234.71	-8925264	-1687553	19539700
234.69	-8962271	-1514945	20328300
234.671	-9002461	-1296365	20914600
234.651	-9046474	-1033102	21296500
234.632	-9094492	-728526	21472900
234.613	-9146085	-387843	21443700
234.593	-9200094	-17737	21209700
234.574	-9254529	374040	20772600
234.554	-9306535	779109	20135100
234.535	-9352428	1188883	19300600
234.515	-9387822	1594937	18273500
234.496	-9407829	1989317	17058900
234.476	-9407344	2364761	15662900
234.457	-9381368	2714842	14092100
234.438	-9325369	3034038	12354100
234.418	-9235629	3317751	10456900
234.399	-9109553	3562277	8409136
234.379	-8945912	3764787	6220207
234.36	-8744989	3923283	3899864
234.34	-8508623	4036596	1458350
234.321	-8240154	4104393	-1093691
234.301	-7944252	4127206	-3745286
234.282	-7626688	4106486	-6485177
234.263	-7294034	4044639	-9301893
234.243	-6953357	3945050	-12183800
234.224	-6611907	3812075	-15119200
234.204	-6276854	3650974	-18096300
234.185	-5955078	3467797	-21103400
234.165	-5653032	3269196	-24128900
234.146	-5376660	3062197	-27161300
234.126	-5131395	2853928	-30189200
234.107	-4922182	2651326	-33201700
234.088	-4753524	2460860	-36187900
234.068	-4629511	2288266	-39137600
234.049	-4553816	2138357	-42040700
234.029	-4529640	2014880	-44887600
234.01	-4559577	1920466	-47669400
233.99	-4645434	1856648	-50377500
233.971	-4787988	1823952	-53003900
233.952	-4986717	1822045	-55541200
233.932	-5239547	1849899	-57982600
233.913	-5542628	1905979	-60321900
233.893	-5890208	1988399	-62553600
233.874	-6274610	2095040	-64672700
233.854	-6686345	2223628	-66675100
233.835	-7114385	2371728	-68557300
233.815	-7546568	2536715	-70316300
233.796	-7970124	2715670	-71949800
233.776	-8372305	2905280	-73456500
233.757	-8741039	3101729	-74835200
233.738	-9065583	3300611	-76085800
233.718	-9337117	3496913	-77208600
233.699	-9549214	3685048	-78204500
233.679	-9698161	3858985	-79074900
233.66	-9783100	4012452	-79821800
233.64	-9805984	4139213	-80447900
233.621	-9771335	4233394	-80956100
233.601	-9685868	4289838	-81349900
233.582	-9557967	4304448	-81633000
233.563	-9397113	4274495	-81809800
233.543	-9213280	4198851	-81884700
233.524	-9016363	4078127	-81862700
233.504	-8815684	3914704	-81748700
233.485	-8619609	3712650	-81548100
233.465	-8435287	3477519	-81266300
233.446	-8268531	3216072	-80908900
233.427	-8123815	2935919	-80481600
233.407	-8004379	2645126	-79990100
233.388	-7912397	2351824	-79439900
233.368	-7849183	2063828	-78837000
233.349	-7815397	1788328	-78186700
233.329	-7811214	1531628	-77494700
233.31	-7836451	1298981	-76766300
233.29	-7890619	1094491	-76006600
233.271	-7972923	921098	-75220700
233.251	-8082213	780607	-74413300
233.232	-8216899	673766	-73589000
233.213	-8374867	600357	-72752100
233.193	-8553425	559292	-71906400
233.174	-8749285	548694	-71055700
233.154	-8958612	565963	-70203400
233.135	-9177147	607824	-69352400
233.115	-9400386	670361	-68505600
233.096	-9623820	749060	-67665300
233.077	-9843189	838858	-66833600
233.057	-10054700	934240	-66012200
233.038	-10255500	1029366	-65202500
233.018	-10443200	1118268	-64405700
232.999	-10616700	1195083	-63622600
232.979	-10775800	1254349	-62853500
232.96	-10920900	1291317	-62098900
232.94	-11053100	1302277	-61358600
232.921	-11173600	1284856	-60632500
232.901	-11283600	1238256	-59919900
232.882	-11383900	1163425	-59220200
232.863	-11474400	1063098	-58532600
232.843	-11554100	941730	-57856100
232.824	-11621100	805293	-57189500
232.804	-11672100	660948	-56531500
232.785	-11703200	516623	-55880900
232.765	-11709300	380501	-55236300
232.746	-11685400	260483	-54596300
232.726	-11626200	163649	-53959500
232.707	-11526800	95762	-53324600
232.688	-11383100	60867	-52690300
232.668	-11192300	60994	-52055300
232.649	-10952900	96017	-51418500
232.629	-10664700	163647	-50778900
232.61	-10329600	259593	-50135600
232.59	-9950532	377828	-49487900
232.571	-9532016	510992	-48835200
232.552	-9079601	650854	-48177200
232.532	-8599630	788814	-47513600
232.513	-8098926	916412	-46844500
232.493	-7584479	1025795	-46170000
232.474	-7063172	1110120	-45490800
232.454	-6541547	1163873	-44807300
232.435	-6025632	1183087	-44120500
232.415	-5520809	1165446	-43431500
232.396	-5031743	1110300	-42741500
232.377	-4562329	1018586	-42052100
232.357	-4115672	892674	-41365000
232.338	-3694071	736158	-40682000
232.318	-3298995	553620	-40005200
232.299	-2931078	350372	-39336800
232.279	-2590100	132203	-38679200
232.26	-2274979	-94868	-38034800
232.24	-1983804	-324815	-37406200
232.221	-1713883	-551795	-36795900
232.202	-1461866	-770324	-36206800
232.182	-1223913	-975416	-35641600
232.163	-995937	-1162698	-35103000
232.143	-773879	-1328502	-34593600
232.124	-554047	-1469926	-34116400
232.104	-333437	-1584877	-33673700
232.085	-110053	-1672088	-33268300
232.065	116844	-1731104	-32902500
232.046	346581	-1762250	-32578600
232.027	577017	-1766568	-32298800
232.007	804653	-1745737	-32065000
231.988	1024857	-1701973	-31879000
231.968	1232228	-1637919	-31742400
231.949	1421065	-1556531	-31656400
231.929	1585895	-1460968	-31622000
231.91	1722014	-1354496	-31640200
231.891	1825979	-1240405	-31711300
231.871	1896014	-1121954	-31835700
231.852	1932273	-1002327	-32013200
231.832	1936920	-884617	-32243500
231.813	1914019	-771818	-32525800
231.793	1869242	-666811	-32859200
231.774	1809402	-572353	-33242500
231.754	1741878	-491043	-33673900
231.735	1673955	-425266	-34151700
231.715	1612176	-377096	-34673700
231.696	1561760	-348193	-35237300
231.677	1526138	-339656	-35840000
231.657	1506674	-351887	-36478800
231.638	1502582	-384447	-37150400
231.618	1511075	-435952	-37851600
231.599	1527696	-504015	-38578700
231.579	1546833	-585254	-39328000
231.56	1562342	-675381	-40095700
231.541	1568215	-769390	-40877800
231.521	1559237	-861815	-41670100
231.502	1531543	-947082	-42468700
231.482	1483040	-1019896	-43269300
231.463	1413625	-1075667	-44067800
231.443	1325210	-1110910	-44860100
231.424	1221528	-1123602	-45642100
231.404	1107749	-1113442	-46409800
231.385	989970	-1081989	-47159400
231.365	874600	-1032656	-47887200
231.346	767745	-970547	-48589600
231.327	674617	-902131	-49263200
231.307	599068	-834787	-49905000
231.288	543257	-776244	-50512100
231.268	507515	-733951	-51081800
231.249	490380	-714449	-51611800
231.229	488822	-722792	-52100000
231.21	498607	-762055	-52544900
231.19	514757	-833009	-52944800
231.171	532072	-933969	-53298900
231.152	545621	-1060853	-53606400
231.132	551189	-1207453	-53866900
231.113	545599	-1365886	-54080500
231.093	526918	-1527217	-54247400
231.074	494493	-1682188	-54368400
231.054	448856	-1821994	-54444600
231.035	391504	-1939056	-54477200
231.016	324578	-2027704	-54468000
230.996	250504	-2084736	-54418900
230.977	171623	-2109777	-54332300
230.957	89870	-2105430	-54210600
230.938	6513	-2077188	-54056800
230.918	-77984	-2033116	-53873700
230.899	-164000	-1983331	-53664700
230.879	-252660	-1939297	-53433000
230.86	-345652	-1913021	-53182300
230.84	-444950	-1916191	-52916200
230.821	-552492	-1959309	-52638300
230.802	-669845	-2050922	-52352500
230.782	-797885	-2196958	-52062500
230.763	-936531	-2400263	-51772000
230.743	-1084559	-2660327	-51484800
230.724	-1239508	-2973252	-51204400
230.704	-1397679	-3331929	-50934300
230.685	-1554254	-3726442	-50677800
230.666	-1703485	-4144628	-50438100
230.646	-1838978	-4572790	-50218000
230.627	-1954031	-4996475	-50020200
230.607	-2042007	-5401299	-49847100
230.588	-2096724	-5773722	-49700800
230.568	-2112848	-6101763	-49582900
230.549	-2086253	-6375571	-49495000
230.529	-2014346	-6587854	-49438100
230.51	-1896327	-6734121	-49412700
230.49	-1733389	-6812723	-49419100
230.471	-1528817	-6824723	-49457300
230.452	-1288000	-6773593	-49526600
230.432	-1018330	-6664765	-49626100
230.413	-728991	-6505089	-49754300
230.393	-430630	-6302232	-49909500
230.374	-134914	-6064063	-50089300
230.354	146005	-5798080	-50291300
230.335	400119	-5510914	-50512400
230.316	616228	-5207951	-50749100
230.296	784631	-4893084	-50997900
230.277	897784	-4568635	-51254600
230.257	950872	-4235419	-51514800
230.238	942272	-3892950	-51773900
230.218	873831	-3539773	-52027100
230.199	750952	-3173873	-52269200
230.179	582441	-2793121	-52494900
230.16	380133	-2395722	-52698900
230.141	158286	-1980614	-52875600
230.121	-67202	-1547776	-53019400
230.102	-279734	-1098417	-53124800
230.082	-463018	-635034	-53186200
230.063	-602082	-161311	-53197900
230.043	-684216	318098	-53154800
230.024	-699773	797924	-53051400
230.005	-642760	1272686	-52882700
229.985	-511177	1737155	-52643900
229.966	-307068	2186791	-52330500
229.946	-36302	2618132	-51938200
229.927	291922	3029069	-51463100
229.907	665784	3419002	-50901800
229.888	1071711	3788840	-50251100
229.868	1495330	4140840	-49508500
229.849	1922433	4478320	-48671800
229.829	2339868	4805255	-47739300
229.81	2736304	5125793	-46710100
229.791	3102792	5443767	-45583500
229.771	3433123	5762231	-44359500
229.752	3723944	6083072	-43038700
229.732	3974654	6406759	-41622300
229.713	4187111	6732241	-40112000
229.693	4365189	7057012	-38510100
229.674	4514239	7377347	-36819600
229.655	4640510	7688669	-35043800
229.635	4750595	7986036	-33186900
229.616	4850921	8264679	-31253400
229.596	4947351	8520536	-29248400
229.577	5044883	8750736	-27177400
229.557	5147476	8953977	-25046400
229.538	5257976	9130752	-22862000
229.518	5378134	9283403	-20630900
229.499	5508684	9416003	-18360300
229.48	5649452	9534064	-16057800
229.46	5799477	9644105	-13731200
229.441	5957115	9753142	-11388300
229.421	6120135	9868117	-9037486
229.402	6285775	9995358	-6686877
229.382	6450794	10140100	-4344859
229.363	6611522	10306200	-2019783
229.343	6763919	10495700	280045
229.324	6903677	10709100	2546421
229.304	7026353	10945300	4771291
229.285	7127567	11201800	6946810
229.266	7203240	11475200	9065394
229.246	7249860	11761500	11119800
229.227	7264767	12056500	13103000
229.207	7246418	12356500	15008700
229.188	7194591	12657900	16830700
229.168	7110516	12958200	18563500
229.149	6996894	13255300	20202200
229.13	6857791	13548200	21742300
229.11	6698403	13835800	23180000
229.091	6524711	14117600	24512200
229.071	6343036	14392800	25736400
229.052	6159554	14660200	26850800
229.032	5979783	14917900	27854200
229.013	5808135	15163300	28746400
228.993	5647538	15392800	29527700
228.974	5499199	15602200	30199100
228.954	5362514	15786600	30762400
228.935	5235153	15941300	31220200
228.916	5113297	16061300	31575700
228.896	4992023	16142600	31832800
228.877	4865782	16182100	31996000
228.857	4728922	16177800	32070600
228.838	4576214	16129400	32062300
228.818	4403305	16037800	31977400
228.799	4207077	15905600	31822900
228.78	3985844	15736300	31606100
228.76	3739401	15534200	31334700
228.741	3468908	15304100	31016900
228.721	3176622	15050600	30661200
228.702	2865531	14777600	30276300
228.682	2538930	14488600	29871100
228.663	2199982	14185500	29454600
228.643	1851339	13869600	29035900
228.624	1494869	13540800	28624300
228.605	1131507	13198600	28228700
228.585	761274	12841800	27858000
228.566	383454	12469500	27521100
228.546	-3089	12081300	27226300
228.527	-399502	11677700	26981900
228.507	-806460	11260700	26795500
228.488	-1223714	10833600	26674500
228.468	-1649698	10401600	26625700
228.449	-2081261	9971020	26655300
228.43	-2513573	9549646	26768900
228.41	-2940221	9145793	26971500
228.391	-3353518	8767976	27267400
228.371	-3744986	8424258	27660100
228.352	-4105998	8121663	28152200
228.332	-4428510	7865647	28745700
228.313	-4705822	7659693	29441700
228.293	-4933284	7505057	30240400
228.274	-5108897	7400696	31141200
228.255	-5233710	7343365	32142400
228.235	-5312002	7327873	33241800
228.216	-5351183	7347482	34436100
228.196	-5361438	7394365	35721100
228.177	-5355110	7460109	37091900
228.157	-5345872	7536202	38542700
228.138	-5347744	7614446	40066800
228.119	-5374044	7687286	41657100
228.099	-5436324	7748016	43305300
228.08	-5543412	7790881	45002800
228.06	-5700613	7811066	46740300
228.041	-5909149	7804626	48507800
228.021	-6165871	7768362	50294900
228.002	-6463294	7699718	52090700
227.982	-6789929	7596701	53884100
227.963	-7130919	7457876	55663600
227.944	-7468918	7282446	57417300
227.924	-7785161	7070407	59133300
227.905	-8060647	6822782	60799800
227.885	-8277354	6541882	62404700
227.866	-8419398	6231563	63936100
227.846	-8474061	5897434	65382500
227.827	-8432610	5546955	66732200
227.807	-8290849	5189392	67974300
227.788	-8049383	4835601	69098000
227.768	-7713558	4497625	70093000
227.749	-7293099	4188110	70949800
227.73	-6801458	3919585	71659400
227.71	-6254949	3703647	72213300
227.691	-5671703	3550107	72604100
227.671	-5070537	3466199	72825100
227.652	-4469816	3455902	72870500
227.632	-3886395	3519457	72735200
227.613	-3334701	3653148	72415600
227.594	-2826043	3849351	71908500
227.574	-2368169	4096900	71212300
227.555	-1965122	4381729	70326100
227.535	-1617380	4687747	69250400
227.516	-1322267	4997895	67986400
227.496	-1074593	5295285	66536900
227.477	-867461	5564345	64905500
227.457	-693163	5791850	63096900
227.438	-544096	5967779	61117200
227.418	-413601	6085908	58973200
227.399	-296660	6144100	56672800
227.38	-190385	6144276	54225200
227.36	-94260	6092052	51640300
227.341	-10120	5996112	48928900
227.321	58144	5867351	46102800
227.302	105100	5717879	43174400
227.282	124472	5559975	40157000
227.263	109946	5405073	37064500
227.244	56012	5262882	33911300
227.224	-41256	5140692	30712300
227.205	-183547	5042938	27483000
227.185	-369861	4971024	24239100
227.166	-596299	4923432	20996300
227.146	-856120	4896066	17770700
227.127	-1140066	4882819	14578400
227.107	-1436923	4876258	11435500
227.088	-1734277	4868406	8357646
227.069	-2019376	4851494	5360595
227.049	-2280044	4818660	2459561
227.03	-2505549	4764503	-330635
227.01	-2687347	4685471	-2995711
226.991	-2819653	4580054	-5521997
226.971	-2899763	4448762	-7896532
226.952	-2928141	4293941	-10107100
226.932	-2908234	4119413	-12142500
226.913	-2846064	3930033	-13992300
226.893	-2749635	3731170	-15647100
226.874	-2628208	3528201	-17098600
226.855	-2491530	3326054	-18339700
226.835	-2349063	3128834	-19364300
226.816	-2209311	2939579	-20167600
226.796	-2079262	2760154	-20746100
226.777	-1964027	2591280	-21097400
226.757	-1866646	2432696	-21220700
226.738	-1788101	2283417	-21116200
226.719	-1727493	2142073	-20785400
226.699	-1682360	2007272	-20231400
226.68	-1649080	1877957	-19458300
226.66	-1623331	1753725	-18471600
226.641	-1600528	1635062	-17277900
226.621	-1576237	1523497	-15885300
226.602	-1546483	1421632	-14302700
226.582	-1507986	1333073	-12540400
226.563	-1458277	1262254	-10609600
226.544	-1395727	1214168	-8522403
226.524	-1319480	1194052	-6292046
226.505	-1229348	1207016	-3932467
226.485	-1125653	1257678	-1458391
226.466	-1009075	1349808	1114783
226.446	-880498	1486027	3771083
226.427	-740898	1667556	6494042
226.407	-591246	1894050	9266809
226.388	-432446	2163518	12072200
226.369	-265300	2472318	14893000
226.349	-90476	2815242	17711700
226.33	91519	3185672	20511000
226.31	280374	3575787	23273500
226.291	476030	3976827	25982300
226.271	678730	4379376	28620600
226.252	889097	4773666	31172100
226.232	1108176	5149886	33621200
226.213	1337461	5498469	35952700
226.194	1578869	5810383	38152100
226.174	1834647	6077372	40205800
226.155	2107208	6292183	42101100
226.135	2398885	6448760	43826300
226.116	2711621	6542390	45370400
226.096	3046610	6569824	46724000
226.077	3403925	6529350	47878400
226.058	3782160	6420829	48826200
226.038	4178141	6245686	49561500
226.019	4586748	6006860	50079400
225.999	5000865	5708703	50376200
225.98	5411504	5356846	50449900
225.96	5808103	4958002	50299600
225.941	6178999	4519757	49925600
225.921	6512032	4050305	49329800
225.902	6795269	3558179	48515200
225.882	7017769	3051958	47486300
225.863	7170337	2539988	46248600
225.844	7246202	2030112	44809000
225.824	7241557	1529445	43175500
225.805	7155906	1044183	41357300
225.785	6992182	579491	39364700
225.766	6756636	139433	37208800
225.746	6458466	-272995	34901900
225.727	6109257	-655802	32456900
225.708	5722231	-1007838	29887600
225.688	5311408	-1328622	27208500
225.669	4890711	-1618112	24434800
225.649	4473111	-1876493	21581900
225.63	4069864	-2103966	18665800
225.61	3689909	-2300588	15702900
225.591	3339451	-2466158	12709600
225.571	3021778	-2600188	9702552
225.552	2737296	-2701939	6698380
225.532	2483775	-2770538	3713585
225.513	2256781	-2805160	764488
225.494	2050236	-2805249	-2132881
225.474	1857077	-2770760	-4962888
225.455	1669928	-2702396	-7710376
225.435	1481768	-2601794	-10360800
225.416	1286512	-2471645	-12900100
225.396	1079506	-2315721	-15315300
225.377	857876	-2138783	-17593900
225.357	620742	-1946389	-19724400
225.338	369280	-1744578	-21696400
225.319	106650	-1539491	-23500300
225.299	-162192	-1336908	-25127600
225.28	-430789	-1141802	-26571000
225.26	-691550	-957893	-27824400
225.241	-936161	-787304	-28882700
225.221	-1156030	-630318	-29742100
225.202	-1342726	-485292	-30399900
225.183	-1488409	-348748	-30854800
225.163	-1586216	-215628	-31106700
225.144	-1630600	-79729	-31156700
225.124	-1617607	65746	-31006800
225.105	-1545060	227528	-30660800
225.085	-1412675	411605	-30123000
225.066	-1222068	622567	-29399300
225.046	-976659	863043	-28496300
225.027	-681486	1133296	-27422000
225.007	-342920	1431010	-26185000
224.988	31695	1751311	-24795100
224.969	434470	2087016	-23262600
224.949	857404	2429118	-21598900
224.93	1292848	2767449	-19816000
224.91	1733902	3091486	-17926300
224.891	2174748	3391221	-15943000
224.871	2610883	3658023	-13879600
224.852	3039214	3885413	-11749900
224.833	3458011	4069670	-9568197
224.813	3866719	4210231	-7348682
224.794	4265642	4309823	-5105794
224.774	4655527	4374322	-2853930
224.755	5037083	4412344	-607393
224.735	5410495	4434608	1619696
224.716	5774988	4453110	3813484
224.696	6128465	4480204	5960468
224.677	6467315	4527643	8047574
224.657	6786363	4605684	10062200
224.638	7079034	4722332	11992500
224.619	7337689	4882766	13826900
224.599	7554121	5089023	15555000
224.58	7720181	5339934	17166800
224.56	7828459	5631322	18653200
224.541	7872974	5956435	20006200
224.521	7849787	6306548	21218500
224.502	7757489	6671695	22283600
224.483	7597508	7041451	23196300
224.463	7374196	7405660	23952300
224.444	7094684	7755103	24548000
224.424	6768523	8081994	24981200
224.405	6407131	8380298	25250500
224.385	6023100	8645862	25355600
224.366	5629428	8876344	25297200
224.346	5238741	9070983	25076800
224.327	4862589	9230264	24697100
224.308	4510858	9355502	24161600
224.288	4191356	9448428	23474500
224.269	3909597	9510832	22641300
224.249	3668804	9544286	21667800
224.23	3470081	9550006	20560900
224.21	3312757	9528836	19327900
224.191	3194825	9481380	17977000
224.172	3113435	9408220	16516700
224.152	3065356	9310216	14956300
224.133	3047394	9188814	13305200
224.113	3056682	9046316	11573400
224.094	3090839	8886075	9770973
224.074	3147990	8712550	7908446
224.055	3226658	8531230	5996321
224.035	3325559	8348385	4045207
224.016	3443340	8170690	2065704
223.996	3578323	8004730	68335
223.977	3728285	7856453	-1936527
223.958	3890339	7730615	-3938728
223.938	4060925	7630290	-5928394
223.919	4235942	7556502	-7895996
223.899	4411010	7508030	-9832406
223.88	4581832	7481410	-11729000
223.86	4744622	7471166	-13577500
223.841	4896549	7470246	-15370400
223.821	5036128	7470631	-17100700
223.802	5163526	7464078	-18762000
223.783	5280714	7442911	-20348600
223.763	5391440	7400803	-21855500
223.744	5501031	7333458	-23278400
223.724	5615994	7239137	-24613800
223.705	5743480	7118961	-25858700
223.685	5890643	6976968	-27011200
223.666	6063956	6819900	-28069900
223.647	6268546	6656750	-29034100
223.627	6507623	6498090	-29904000
223.608	6782057	6355265	-30680400
223.588	7090148	6239490	-31364700
223.569	7427609	6160975	-31959200
223.549	7787781	6128119	-32466600
223.53	8162045	6146870	-32890300
223.51	8540418	6220295	-33234000
223.491	8912248	6348401	-33502300
223.471	9266982	6528220	-33699900
223.452	9594918	6754129	-33832100
223.433	9887884	7018384	-33904500
223.413	10139800	7311810	-33922900
223.394	10347100	7624564	-33893300
223.374	10508800	7946909	-33822200
223.355	10626700	8269930	-33715800
223.335	10705100	8586105	-33580500
223.316	10750700	8889708	-33422800
223.297	10771700	9177011	-33249100
223.277	10777800	9446257	-33065600
223.258	10779300	9697444	-32878300
223.238	10786700	9931953	-32693000
223.219	10810400	10152000	-32515200
223.199	10859700	10360300	-32350200
223.18	10943100	10559100	-32202700
223.16	11067800	10750300	-32077200
223.141	11239100	10934300	-31977400
223.121	11460800	11110700	-31906900
223.102	11734800	11277500	-31868400
223.083	12061400	11431600	-31864400
223.063	12438700	11569000	-31896400
223.044	12863200	11684900	-31965600
223.024	13329700	11774600	-32072600
223.005	13831400	11833400	-32217200
222.985	14360100	11857600	-32398600
222.966	14906500	11844300	-32615500
222.946	15460300	11792000	-32866000
222.927	16011100	11700600	-33147500
222.908	16548100	11571500	-33456700
222.888	17061500	11407300	-33790100
222.869	17542100	11211900	-34143300
222.849	17982300	10989900	-34511600
222.83	18376600	10746700	-34889800
222.81	18721500	10487800	-35272300
222.791	19016200	10219100	-35653100
222.772	19262100	9945931	-36025800
222.752	19463400	9673736	-36383800
222.733	19625900	9407403	-36720200
222.713	19757600	9151455	-37028000
222.694	19867400	8910007	-37300100
222.674	19964400	8686755	-37529100
222.655	20058000	8484975	-37708000
222.635	20156300	8307471	-37829400
222.616	20266200	8156504	-37886400
222.597	20392400	8033659	-37872000
222.577	20537500	7939698	-37779600
222.558	20701500	7874386	-37602800
222.538	20882000	7836327	-37335500
222.519	21074400	7822851	-36972200
222.499	21272300	7829959	-36507600
222.48	21467700	7852362	-35937100
222.46	21652000	7883643	-35256400
222.441	21816300	7916521	-34462000
222.422	21951900	7943240	-33550900
222.402	22051000	7956031	-32520800
222.383	22107100	7947632	-31370200
222.363	22115300	7911823	-30097900
222.344	22072300	7843912	-28703900
222.324	21976700	7741134	-27188700
222.305	21828800	7602921	-25553600
222.286	21630700	7430999	-23800600
222.266	21385600	7229312	-21932500
222.247	21098200	7003747	-19952900
222.227	20773800	6761715	-17866000
222.208	20418800	6511578	-15676900
222.188	20039700	6262015	-13391200
222.169	19643400	6021356	-11015400
222.149	19237100	5796961	-8556392
222.13	18827700	5594694	-6021944
222.111	18422400	5418544	-3420216
222.091	18028100	5270428	-759945
222.072	17651300	5150188	1949656
222.052	17298500	5055777	4698946
222.033	16975600	4983608	7477909
222.013	16688000	4929025	10276200
221.994	16440300	4886838	13083300
221.974	16236400	4851874	15888300
221.955	16079300	4819454	18680400
221.935	15970700	4785784	21448600
221.916	15911200	4748184	24181800
221.897	15900000	4705158	26869300
221.877	15935100	4656293	29500100
221.858	16013300	4602007	32063700
221.838	16129900	4543183	34549900
221.819	16279500	4480748	36948500
221.799	16455500	4415237	39249900
221.78	16650600	4346421	41445100
221.761	16857200	4273032	43525300
221.741	17067300	4192638	45482400
221.722	17272900	4101678	47309000
221.702	17466200	3995676	48998200
221.683	17640000	3869586	50543800
221.663	17787700	3718273	51940500
221.644	17903400	3537030	53183600
221.624	17982300	3322107	54269300
221.605	18020900	3071189	55194700
221.585	18016700	2783738	55957600
221.566	17968700	2461205	56556700
221.547	17877400	2107035	56991600
221.527	17744400	1726500	57262900
221.508	17572900	1326362	57371900
221.488	17367200	914387	57320800
221.469	17132700	498789	57112800
221.449	16875900	87635	56751900
221.43	16603800	-311710	56242700
221.411	16324100	-693058	55591000
221.391	16044200	-1051721	54803100
221.372	15771700	-1384690	53886000
221.352	15513500	-1690624	52847500
221.333	15275700	-1969692	51696100
221.313	15063700	-2223264	50440800
221.294	14881200	-2453531	49091200
221.274	14731000	-2663065	47657300
221.255	14614100	-2854417	46149600
221.236	14530500	-3029758	44578900
221.216	14478600	-3190646	42956500
221.197	14455800	-3337909	41293800
221.177	14458800	-3471672	39602200
221.158	14483200	-3591501	37893700
221.138	14524700	-3696655	36179700
221.119	14578500	-3786389	34472200
221.099	14640000	-3860264	32782600
221.08	14705300	-3918422	31122500
221.06	14770500	-3961788	29503000
221.041	14832800	-3992144	27935100
221.022	14890000	-4012104	26429300
221.002	14940500	-4024939	24995800
220.983	14983600	-4034312	23644300
220.963	15019300	-4043949	22383800
220.944	15047800	-4057269	21223100
220.924	15070000	-4077043	20170000
220.905	15086800	-4105128	19231700
220.886	15099200	-4142291	18414800
220.866	15108000	-4188175	17725200
220.847	15113700	-4241394	17167700
220.827	15116500	-4299748	16746700
220.808	15115800	-4360542	16465500
220.788	15110700	-4420947	16326600
220.769	15099500	-4478373	16331700
220.749	15080000	-4530786	16481600
220.73	15049600	-4576935	16776200
220.711	15005100	-4616449	17214600
220.691	14943700	-4649788	17795000
220.672	14862100	-4678055	18514800
220.652	14757800	-4702692	19370500
220.633	14628500	-4725093	20357800
220.613	14473000	-4746203	21471700
220.594	14291100	-4766155	22706500
220.574	14083500	-4784003	24055500
220.555	13852300	-4797611	25511700
220.536	13600600	-4803717	27067300
220.516	13332700	-4798197	28713900
220.497	13053500	-4776510	30442500
220.477	12768600	-4734276	32243900
220.458	12483500	-4667944	34108100
220.438	12203500	-4575466	36025000
220.419	11933200	-4456887	37984100
220.399	11676000	-4314788	39974700
220.38	11434100	-4154495	41985800
220.361	11207700	-3984028	44006400
220.341	10995600	-3813750	46025300
220.322	10795000	-3655739	48031400
220.302	10601400	-3522938	50013500
220.283	10409400	-3428115	51960800
220.263	10213000	-3382785	53862300
220.244	10006300	-3396138	55707600
220.225	9783710	-3474125	57486200
220.205	9540942	-3618778	59188300
220.186	9275346	-3827833	60804200
220.166	8986354	-4094721	62324900
220.147	8675732	-4408924	63741600
220.127	8347670	-4756666	65046200
220.108	8008665	-5121895	66231200
220.088	7667224	-5487454	67289500
220.069	7333389	-5836336	68214800
220.049	7018137	-6152910	69001400
220.03	6732668	-6424001	69644200
220.011	6487678	-6639725	70139000
219.991	6292626	-6794012	70482200
219.972	6155095	-6884777	70670700
219.952	6080256	-6913729	70702600
219.933	6070512	-6885861	70576200
219.913	6125310	-6808665	70291100
219.894	6241168	-6691198	69847200
219.875	6411878	-6543048	69245200
219.855	6628902	-6373361	68486600
219.836	6881901	-6189989	67573600
219.816	7159360	-5998854	66509100
219.797	7449291	-5803576	65296400
219.777	7739916	-5605397	63939600
219.758	8020339	-5403381	62443500
219.738	8281109	-5194860	60813200
219.719	8514687	-4976062	59054600
219.7	8715768	-4742835	57173800
219.68	8881434	-4491392	55177700
219.661	9011163	-4218989	53073200
219.641	9106680	-3924466	50867800
219.622	9171665	-3608594	48569300
219.602	9211346	-3274209	46185800
219.583	9232017	-2926118	43725600
219.563	9240486	-2570813	41197100
219.544	9243512	-2216008	38609100
219.524	9247262	-1870085	35970100
219.505	9256813	-1541485	33289000
219.486	9275740	-1238123	30574500
219.466	9305813	-966869	27835500
219.447	9346820	-733139	25080500
219.427	9396542	-540641	22318200
219.408	9450876	-391245	19557000
219.388	9504103	-285006	16805000
219.369	9549298	-220299	14070300
219.35	9578849	-194045	11360600
219.33	9585061	-201978	8683399
219.311	9560813	-238940	6045785
219.291	9500206	-299171	3454582
219.272	9399171	-376550	916232
219.252	9255998	-464827	-1563199
219.233	9071711	-557797	-3978046
219.213	8850294	-649461	-6323052
219.194	8598711	-734166	-8593378
219.174	8326730	-806746	-10784600
219.155	8046538	-862678	-12892800
219.136	7772170	-898259	-14914400
219.116	7518796	-910781	-16846300
219.097	7301881	-898734	-18685800
219.077	7136315	-861964	-20430800
219.058	7035530	-801806	-22079300
219.038	7010689	-721142	-23630100
219.019	7070002	-624362	-25082000
219	7218206	-517221	-26434600
218.98	7456243	-406571	-27687500
218.961	7781172	-299987	-28840800
218.941	8186297	-205306	-29895100
218.922	8661508	-130105	-30851000
218.902	9193805	-81167	-31709600
218.883	9767968	-63992	-32472200
218.863	10367300	-82381	-33140500
218.844	10974500	-138161	-33716100
218.825	11572300	-231048	-34201200
218.805	12144400	-358717	-34597800
218.786	12675900	-517010	-34908300
218.766	13154100	-700315	-35135100
218.747	13568700	-902059	-35280800
218.727	13912000	-1115250	-35348000
218.708	14179200	-1333033	-35339400
218.688	14368300	-1549197	-35257800
218.669	14480100	-1758564	-35105900
218.65	14517700	-1957250	-34886400
218.63	14486800	-2142738	-34602100
218.611	14394800	-2313801	-34255600
218.591	14250900	-2470257	-33849600
218.572	14065700	-2612617	-33386700
218.552	13850500	-2741656	-32869400
218.533	13617200	-2857975	-32300000
218.513	13378000	-2961612	-31680900
218.494	13144500	-3051747	-31014300
218.475	12927700	-3126547	-30302300
218.455	12737600	-3183168	-29546800
218.436	12582400	-3217921	-28749700
218.416	12468500	-3226578	-27912800
218.397	12400100	-3204797	-27037600
218.377	12379200	-3148602	-26125800
218.358	12405000	-3054867	-25178600
218.339	12474400	-2921754	-24197500
218.319	12582100	-2749052	-23183600
218.3	12720500	-2538372	-22138000
218.28	12880600	-2293186	-21061800
218.261	13052000	-2018705	-19955900
218.241	13223700	-1721601	-18821300
218.222	13384800	-1409621	-17658700
218.202	13524500	-1091120	-16469000
218.183	13633100	-774571	-15253100
218.163	13702200	-468096	-14011600
218.144	13725000	-179054	-12745400
218.125	13696400	86261	-11455300
218.105	13613300	322827	-10142100
218.086	13474300	526980	-8806670
218.066	13280000	696400	-7449909
218.047	13032100	830020	-6072813
218.027	12733800	927892	-4676436
218.008	12389400	991034	-3261917
217.988	12003900	1021292	-1830487
217.969	11583100	1021229	-383480
217.95	11133300	994062	1077663
217.93	10661200	943621	2551385
217.911	10174100	874343	4036011
217.891	9679301	791242	5529742
217.872	9184619	699854	7030653
217.852	8697923	606115	8536695
217.833	8227098	516156	10045700
217.814	7779820	436011	11555300
217.794	7363271	371233	13063200
217.775	6983813	326462	14566800
217.755	6646646	304970	16063500
217.736	6355449	308233	17550500
217.716	6112098	335609	19024900
217.697	5916439	384143	20484000
217.677	5766200	448588	21924600
217.658	5657045	521626	23343700
217.638	5582793	594337	24738300
217.619	5535794	656868	26105200
217.6	5507450	699270	27441300
217.58	5488848	712431	28743500
217.561	5471450	689014	30008600
217.541	5447782	624303	31233600
217.522	5412074	516871	32415400
217.502	5360770	368979	33551100
217.483	5292878	186645	34637900
217.464	5210107	-20638	35672900
217.444	5116782	-240531	36653500
217.425	5019539	-458785	37577300
217.405	4926825	-660399	38441900
217.386	4848223	-830902	39245200
217.366	4793703	-957629	39985100
217.347	4772818	-1030871	40660000
217.327	4793942	-1044774	41268200
217.308	4863613	-997902	41808500
217.288	4986020	-893402	42279800
217.269	5162692	-738727	42681200
217.25	5392398	-544977	43012300
217.23	5671261	-325892	43272700
217.211	5993072	-96604	43462400
217.191	6349761	127723	43581700
217.172	6731980	333226	43631200
217.152	7129745	508529	43611500
217.133	7533070	645641	43524000
217.113	7932562	740511	43369900
217.094	8319907	793155	43150900
217.075	8688232	807373	42869000
217.055	9032331	790096	42526300
217.036	9348737	750427	42125200
217.016	9635667	698493	41668600
216.997	9892861	644241	41159100
216.977	10121300	596300	40600000
216.958	10323100	561028	39994600
216.939	10500800	541855	39346300
216.919	10657500	538967	38658800
216.9	10796300	549357	37935900
216.88	10920400	567253	37181500
216.861	11032500	584810	36399600
216.841	11135100	593037	35594200
216.822	11229900	582812	34769500
216.802	11318500	545887	33929700
[truncated: 14,386 more rows]

## Sheet: Fig. 2C and D XPS result
WM C1s									Product C1s
Binding energy (eV)	Intensity (a.u.)								Binding energy (eV)	Intensity (a.u.)
291	675.146	696.482	675.146	681.277	681.049	675.192	684.402		291	1018.93	1422.15	876.631	1423.01	1422.15	1422.15	1563.58
290.9	693.429	700.925	675.146	681.473	684.966	675.218	684.706		290.9	1020.82	1412.16	869.188	1413.05	1412.16	1412.16	1562.89
290.8	736.295	707.639	675.139	681.672	691.114	675.253	685.017		290.8	1023.77	1402.01	861.613	1402.93	1402.01	1402.01	1563.24
290.7	627.271	717.665	675.115	681.864	700.525	675.294	685.328		290.7	1028.11	1391.77	853.973	1392.72	1391.77	1391.77	1564.95
290.6	715.23	732.481	675.134	682.109	714.665	675.41	685.698		290.6	1034.2	1381.48	846.311	1382.46	1381.48	1381.48	1568.39
290.5	699.236	753.833	675.118	682.332	735.261	675.542	686.053		290.5	1042.49	1371.17	838.654	1372.19	1371.17	1371.17	1574
290.4	773.317	784.025	675.109	682.574	764.591	675.753	686.433		290.4	1053.45	1360.84	830.993	1361.89	1360.84	1360.84	1582.24
290.3	674.806	825.703	675.071	682.8	805.268	676.042	686.806		290.3	1067.67	1350.49	823.343	1351.57	1350.49	1350.49	1593.73
290.2	818.479	881.934	675.071	683.078	860.308	676.52	687.24		290.2	1085.79	1340.06	815.633	1341.18	1340.06	1340.06	1609.09
290.1	792.197	955.847	675.016	683.317	932.774	677.16	687.643		290.1	1108.75	1329.67	807.988	1330.83	1329.67	1329.67	1629.27
290	969.824	1050.59	674.97	683.581	1025.73	678.114	688.082		290	1137.51	1319.38	800.463	1320.58	1319.38	1319.38	1655.22
289.9	1021.26	1168.76	674.856	683.795	1141.63	679.425	688.481		289.9	1173.1	1309.19	793.06	1310.44	1309.19	1309.19	1687.97
289.8	1173.34	1312.22	674.722	684.007	1282.18	681.3	688.89		289.8	1216.53	1299.01	785.694	1300.31	1299.01	1299.01	1728.55
289.7	1443.27	1481.36	674.529	684.181	1447.58	683.914	689.274		289.7	1269.02	1288.93	778.443	1290.29	1288.93	1288.93	1778.16
289.6	1750.13	1675.05	674.232	684.273	1636.38	687.501	689.588		289.6	1331.73	1278.92	771.278	1280.33	1278.92	1278.92	1837.97
289.5	1969.14	1889.94	673.816	684.269	1844.88	692.409	689.823		289.5	1405.83	1269.03	764.251	1270.49	1269.03	1269.03	1909.15
289.4	2377.27	2120.62	673.315	684.207	2067.22	699.131	690.015		289.4	1492.35	1259.26	757.372	1260.78	1259.26	1259.27	1992.72
289.3	2535.96	2359.5	672.656	684.015	2295.18	708.179	690.094		289.3	1592.12	1249.62	750.634	1251.21	1249.62	1249.63	2089.52
289.2	2831.9	2597.34	671.935	683.791	2518.83	720.368	690.162		289.2	1705.55	1239.97	743.906	1241.63	1239.97	1239.98	2199.96
289.1	3207.79	2823.99	671.099	683.486	2727.09	736.544	690.169		289.1	1833.07	1230.44	737.305	1232.16	1230.44	1230.46	2324.45
289	3335.18	3028.93	670.118	683.072	2908.37	757.75	690.091		289	1974.48	1221.05	730.873	1222.86	1221.05	1221.09	2462.82
288.9	3359.2	3202.77	669.087	682.647	3051.99	785.369	690.027		288.9	2128.92	1211.68	724.468	1213.57	1211.68	1211.76	2614.17
288.8	3177.98	3338.05	668.047	682.256	3148.96	820.95	690.026		288.8	2295.17	1202.45	718.225	1204.43	1202.45	1202.61	2777.26
288.7	3329.18	3430.26	667.076	681.981	3193.03	866.303	690.173		288.7	2471.07	1193.38	712.144	1195.44	1193.38	1193.68	2949.93
288.6	3221.36	3478.35	666.046	681.701	3181.13	923.307	690.348		288.6	2653.74	1184.42	706.203	1186.59	1184.42	1184.98	3129.23
288.5	2996	3485.31	665.058	681.519	3114.05	994.256	690.661		288.5	2839.32	1175.72	700.528	1178	1175.72	1176.75	3311.21
288.4	3220.96	3457.96	664.156	681.487	2996.17	1081.6	691.166		288.4	3022.53	1167.08	694.917	1169.47	1167.08	1168.91	3490.45
288.3	3076.41	3406.17	663.167	681.438	2834.79	1187.73	691.703		288.3	3197.33	1158.64	689.531	1161.16	1158.64	1161.87	3660.68
288.2	3191.41	3342.6	662.233	681.522	2639.94	1315.41	692.427		288.2	3356.47	1150.43	684.385	1153.1	1150.43	1155.99	3814.3
288.1	3401.91	3280.99	661.255	681.648	2422.56	1467.29	693.254		288.1	3492.25	1142.43	679.451	1145.24	1142.43	1151.81	3943.04
288	3388.02	3235.4	660.195	681.788	2194.17	1645.87	694.163		288	3597.24	1134.72	674.825	1137.69	1134.72	1150.25	4038.64
287.9	3520.64	3219.12	659.14	682.042	1965.64	1853.59	695.264		287.9	3665.42	1127.27	670.461	1130.41	1127.27	1152.46	4093.89
287.8	3633.26	3243.44	658.033	682.364	1746.23	2092.42	696.522		287.8	3693.41	1119.71	666.008	1123.05	1119.71	1159.8	4103.69
287.7	3639.72	3317.17	656.882	682.779	1543.32	2363.74	697.973		287.7	3682.24	1112.13	661.535	1115.68	1112.13	1174.66	4066.75
287.6	3650.58	3446.27	655.728	683.346	1361.83	2668.58	699.692		287.6	3637.25	1104.44	656.965	1108.22	1104.44	1200.1	3985.29
287.5	3710.24	3633.54	654.57	684.083	1204.62	3006.83	701.713		287.5	3567.96	1096.67	652.319	1100.7	1096.67	1240.14	3864.81
287.4	3928.12	3878.77	653.388	684.999	1072.41	3377.46	704.065		287.4	3486.99	1088.84	647.618	1093.14	1088.84	1299.81	3712.93
287.3	4107.52	4178.99	652.121	686.062	964.287	3778.27	706.742		287.3	3408.65	1080.82	642.741	1085.44	1080.82	1385.01	3537.92
287.2	4376.96	4528.85	650.784	687.331	878.234	4205.81	709.828		287.2	3348.15	1072.7	637.771	1077.68	1072.7	1502.68	3348.12
287.1	4578.36	4921.32	649.343	688.837	811.395	4655.72	713.39		287.1	3320.38	1064.53	632.746	1069.93	1064.53	1660.51	3150.76
287	4997.8	5347.65	647.823	690.707	760.733	5122.08	717.602		287	3339.45	1056.42	627.803	1062.36	1056.45	1866.38	2952.16
286.9	5671.92	5798.08	646.141	693.034	723.075	5597.76	722.633		286.9	3417.8	1048.45	622.992	1055.13	1048.53	2127.7	2757.26
286.8	6212.75	6262.38	644.196	696.043	695.46	6074.61	728.853		286.8	3565.6	1040.63	618.34	1048.44	1040.88	2450.63	2569.85
286.7	6454.13	6730.52	642.043	700.374	675.452	6543.61	737.216		286.7	3790.2	1033.1	613.969	1042.79	1033.86	2839.1	2392.86
286.6	7181.46	7194.13	639.794	707.214	661.085	6995.61	749.601		286.6	4095.71	1025.87	609.92	1038.92	1028.07	3294.13	2228.17
286.5	7965.78	7646.62	637.264	718.261	650.532	7420.47	769.15		286.5	4482.6	1018.99	606.206	1038.16	1024.96	3812.18	2077.03
286.4	8290.75	8086.18	634.429	736.69	642.515	7808.35	801.906		286.4	4948.43	1012.27	602.666	1042.62	1027.62	4384.73	1939.87
286.3	8627.39	8518.37	631.467	767.873	636.287	8150.07	858.547		286.3	5490.56	1005.96	599.542	1056.35	1043.18	4998.32	1817.02
286.2	9341.36	8958.97	628.375	819.799	631.184	8436.95	956.159		286.2	6109.04	999.962	596.719	1085.26	1085.15	5633.69	1708.07
286.1	9483.34	9438.06	625.003	904.054	626.605	8661.58	1120.83		286.1	6814.1	994.341	594.279	1138.57	1178.52	6267.72	1612.37
286	9996.42	10002.6	621.578	1036.9	622.47	8818.09	1389.89		286	7632.64	989.323	592.443	1229.42	1365.31	6873.47	1529.29
285.9	10703.7	10717	617.951	1238.73	618.437	8902.06	1811.58		285.9	8616.5	985.01	591.312	1375.13	1709.74	7422.48	1457.88
285.8	11463.8	11659.4	614.049	1533.59	614.309	8911.05	2442.63		285.8	9846.62	981.577	591.059	1597.19	2300.62	7886.9	1397.17
285.7	12848.3	12912.5	609.853	1946.75	609.988	8844.72	3340.64		285.7	11428.5	979.375	592.036	1919.91	3245.85	8241.83	1346.36
285.6	14436.2	14548.1	605.119	2501.05	605.188	8704.48	4552.72		285.6	13476.8	978.866	594.705	2368.09	4656.75	8467.93	1304.74
285.5	16605.3	16603.6	599.768	3211.1	599.802	8493.88	6098.13		285.5	16079.4	980.351	599.366	2961.87	6615.72	8552.31	1271.54
285.4	19323.1	19060.2	593.578	4077.29	593.594	8218.14	7951.95		285.4	19255.5	984.275	606.464	3711.92	9137.41	8490.57	1246.22
285.3	22451.2	21823.4	586.332	5080.08	586.34	7884.01	10031.9		285.3	22909.7	990.957	616.317	4613.2	12128.9	8286.87	1228.2
285.2	24692.8	24713.9	577.875	6176	577.878	7499.71	12194		285.2	26804.1	1001.05	629.579	5640.22	15367	7954.15	1217.37
285.1	27118.3	27480.3	568.546	7299.15	568.548	7074.48	14243.8		285.1	30569.5	1014.5	646.187	6744.74	18512.1	7511.43	1212.97
285	29597.4	29818.5	558.277	8362.35	558.278	6618.06	15954.6		285	33749.7	1031.17	666.018	7856.09	21154.6	6983.33	1214.34
284.9	31345.6	31419.6	547.043	9267.45	547.043	6140.28	17106		284.9	35894.8	1050.24	688.25	8887.67	22902.8	6396.85	1220.18
284.8	31968.3	32029.4	535.13	9918.19	535.13	5651.1	17530.3		284.8	36663.3	1071.16	712.315	9747.94	23478.1	5780.04	1229.55
284.7	31352.3	31512	522.97	10236.7	522.97	5160.27	17161		284.7	35905.6	1092.58	736.881	10352.3	22787	5159.02	1240.81
284.6	29840	29889.3	511.046	10181.5	511.046	4676.38	16053.6		284.6	33701.2	1113.67	761.11	10638.5	20946.8	4556.62	1252.86
284.5	27516.3	27334.3	499.701	9758.37	499.701	4207.29	14368		284.5	30336.2	1133.09	783.666	10576	18253.4	3991.23	1264.19
284.4	24141	24122.6	489.25	9019.52	489.25	3759.59	12322		284.4	26230.8	1149.54	803.242	10172.6	15103.9	3475.87	1273.34
284.3	20869.2	20571.3	480.101	8049.37	480.101	3338.69	10143.4		284.3	21843.1	1162.48	819.298	9473.03	11902.1	3018.99	1279.63
284.2	17113.7	16983.5	472.214	6946.48	472.214	2948.44	8033		284.2	17579.6	1171.36	831.291	8550.55	8976.66	2624.12	1282.44
284.1	13756.5	13605.5	465.777	5806.86	465.777	2591.31	6138.86		284.1	13732	1176.12	839.163	7493.03	6532.01	2290.66	1281.62
284	10711.7	10610.7	460.635	4713.55	460.635	2268.66	4549.72		284	10466.3	1177.27	843.408	6391.26	4647.44	2015.64	1277.61
283.9	7968.57	8090.95	456.67	3728.07	456.67	1980.73	3295.49		283.9	7831.47	1175.4	844.629	5325.38	3298.39	1793.71	1270.97
283.8	5951.04	6067.23	453.765	2887.71	453.765	1726.85	2360.2		283.8	5793.75	1171.26	843.57	4356.82	2397.64	1618.38	1262.39
283.7	4247.81	4507.87	451.638	2206.72	451.638	1505.53	1698.9		283.7	4272.59	1165.22	840.596	3524.12	1834.27	1482.26	1252.21
283.6	3288.23	3348.13	450.17	1680.18	450.17	1314.67	1253.61		283.6	3169.71	1157.89	836.335	2843.15	1502.48	1378.29	1241.03
283.5	2522.22	2511.5	449.072	1290.87	449.072	1151.82	966.956		283.5	2390.72	1149.67	831.168	2311.9	1317.25	1299.89	1229.2
283.4	1951.59	1922.12	448.27	1014.85	448.27	1014.37	789.444		283.4	1853.16	1140.81	825.347	1915.14	1217.76	1241.2	1216.96
283.3	1508.33	1513.53	447.688	826.624	447.688	899.585	682.694		283.3	1490.13	1131.41	818.984	1630.45	1164.78	1197.19	1204.39
283.2	1273.87	1232.41	447.278	702.725	447.278	804.78	619.461		283.2	1250.05	1121.7	812.292	1433.54	1135.37	1163.97	1191.69
283.1	1051.19	1038.44	446.958	623.457	446.958	727.209	581.693		283.1	1094.11	1111.82	805.419	1301.42	1117.1	1138.44	1179.01
283	968.307	903.17	446.725	573.838	446.725	664.432	558.349		283	994.283	1101.85	798.453	1214.77	1103.78	1118.29	1166.4
282.9	969.8	807.041	446.523	543.022	446.523	614.117	542.947		282.9	930.743	1091.89	791.479	1158.48	1092.55	1101.85	1153.94
282.8	667.539	737.122	446.32	523.683	446.32	574.171	531.909		282.8	889.843	1081.88	784.442	1121.44	1082.09	1087.79	1141.58
282.7	697.599	685.173	446.235	511.273	446.235	542.894	523.475		282.7	862.588	1071.78	777.306	1096.07	1071.84	1075.22	1129.26
282.6	647.799	645.629	446.138	502.81	446.138	518.549	516.545		282.6	843.311	1061.62	770.1	1077.46	1061.64	1063.58	1117
282.5	543.213	615.014	446.06	496.668	446.06	499.816	510.65		282.5	828.547	1051.4	762.823	1062.63	1051.41	1052.5	1104.79
282.4	521.156	591	446.022	491.932	446.022	485.568	505.543		282.4	816.277	1041.14	755.49	1049.82	1041.14	1041.74	1092.65
282.3	607.687	571.929	445.993	488.056	445.993	474.823	501.036		282.3	805.406	1030.89	748.156	1038.1	1030.89	1031.22	1080.61
282.2	660.14	556.604	445.93	484.718	445.93	466.76	496.987		282.2	795.364	1020.72	740.878	1027.01	1020.72	1020.89	1068.73
282.1	589.18	544.169	445.848	481.773	445.848	460.76	493.331		282.1	785.737	1010.52	733.574	1016.19	1010.52	1010.61	1056.93
282	562.649	534.028	445.792	479.178	445.792	456.372	490.062		282	776.345	1000.31	726.235	1005.51	1000.31	1000.36	1045.18
281.9	554.926	525.666	445.747	476.86	445.747	453.185	487.116		281.9	767.074	990.055	718.836	994.86	990.055	990.078	1033.47
281.8	513.585	518.691	445.705	474.769	445.705	450.886	484.445		281.8	757.935	979.81	711.435	984.279	979.81	979.821	1021.83
281.7	530.764	512.821	445.678	472.89	445.678	449.256	482.032		281.7	748.845	969.518	703.972	973.691	969.518	969.523	1010.21
281.6	569.488	507.798	445.646	471.173	445.646	448.093	479.823		281.6	739.821	959.212	696.481	963.119	959.212	959.214	998.642
281.5	543.153	503.441	445.598	469.591	445.598	447.257	477.787		281.5	730.967	949.007	689.077	952.673	949.007	949.009	987.231
281.4	478.015	499.637	445.56	468.153	445.56	446.675	475.929		281.4	722.188	938.817	681.671	942.263	938.817	938.817	975.887
281.3	481.997	496.297	445.547	466.857	445.547	446.29	474.244		281.3	713.418	928.58	674.203	931.826	928.58	928.58	964.548
281.2	515.878	493.315	445.533	465.666	445.533	446.023	472.692		281.2	704.7	918.346	666.722	921.408	918.346	918.346	953.261
281.1	510.496	490.615	445.506	464.555	445.506	445.826	471.246		281.1	696.03	908.115	659.229	911.01	908.115	908.115	942.021
281	476.563	488.167	445.481	463.531	445.481	445.688	469.91		281	687.421	897.906	651.742	900.645	897.906	897.906	930.846
280.9	425.702	485.943	445.469	462.595	445.469	445.602	468.683		280.9	678.814	887.661	644.203	890.257	887.661	887.661	919.676
280.8	414.098	483.921	445.476	461.748	445.476	445.561	467.565		280.8	670.253	877.43	636.661	879.894	877.43	877.43	908.558
280.7	457.671	482.063	445.489	460.968	445.489	445.542	466.53		280.7	661.744	867.223	629.126	869.564	867.223	867.223	897.5
280.6	437.175	480.327	445.484	460.226	445.484	445.517	465.551		280.6	653.243	856.996	621.556	859.224	856.996	856.996	886.456
280.5	434.346	478.723	445.487	459.544	445.487	445.508	464.646		280.5	644.799	846.803	614.001	848.925	846.803	846.803	875.478
280.4	461.437	477.231	445.491	458.909	445.491	445.504	463.801		280.4	636.401	836.635	606.456	838.659	836.635	836.635	864.557
280.3	410.912	475.83	445.485	458.306	445.485	445.493	463.001		280.3	627.988	826.434	598.859	828.366	826.434	826.434	853.631
280.2	457.907	474.539	445.499	457.762	445.499	445.503	462.271		280.2	619.608	816.249	591.262	818.096	816.249	816.249	842.75
280.1	468.255	473.312	445.494	457.234	445.494	445.497	461.569		280.1	611.285	806.106	583.689	807.873	806.106	806.106	831.936
280	476.619	472.157	445.485	456.735	445.485	445.487	460.905		280	602.979	795.968	576.104	797.659	795.968	795.968	821.152
279.9	437.735	471.068	445.473	456.263	445.473	445.474	460.277		279.9	594.659	785.806	568.476	787.426	785.806	785.806	810.367
279.8	448.311	470.058	445.476	455.833	445.476	445.476	459.7		279.8	586.37	775.665	560.853	777.22	775.665	775.665	799.628
279.7	519.276	469.103	445.475	455.425	445.475	445.475	459.153		279.7	578.099	765.535	553.221	767.027	765.535	765.535	788.92
279.6	410.136	468.175	445.446	455.012	445.446	445.447	458.609		279.6	569.856	755.426	545.594	756.86	755.426	755.426	778.254
279.5	398.828	467.339	445.46	454.664	445.46	445.46	458.135		279.5	561.671	745.372	538.002	746.75	745.372	745.372	767.662
279.4	445.478	466.554	445.478	454.34	445.478	445.478	457.692		279.4	553.512	735.338	530.414	736.665	735.338	735.338	757.109

## Sheet: Fig. 3A
2 min
Magnetific field（G）	Intensity（a.u.）
3450	-0.00698643
3450.1	-0.00276852
3450.2	-0.00340894
3450.3	-0.000646503
3450.4	-0.00225824
3450.5	-0.00283142
3450.6	-0.00494499
3450.7	0.00478712
3450.8	0.00914666
3450.9	0.00371306
3451	0.00457923
3451.1	0.0056536
3451.2	0.0142077
3451.3	0.00116898
3451.4	0.00224275
3451.5	-0.00752979
3451.6	-0.0013293
3451.7	0.00252356
3451.8	0.000392436
3451.9	-0.00419966
3452	0.00923863
3452.1	-0.00446259
3452.2	-0.00489191
3452.3	-0.00625811
3452.4	-0.00152568
3452.5	-0.00854522
3452.6	-0.00192342
3452.7	-0.00785637
3452.8	-0.0067653
3452.9	-0.00237874
3453	-0.0042994
3453.1	-0.00286984
3453.2	-0.000294862
3453.3	0.000873371
3453.4	0.00922613
3453.5	0.000319517
3453.6	0.00995331
3453.7	0.0013149
3453.8	0.00359072
3453.9	-0.00948326
3454	0.0121929
3454.1	-0.000669318
3454.2	0.000747347
3454.3	0.00243598
3454.4	-0.000243775
3454.5	-0.0033599
3454.6	0.00344364
3454.7	0.00479967
3454.8	-0.00349991
3454.9	-0.00269893
3455	0.000235716
3455.1	-0.0090962
3455.2	0.000188108
3455.3	0.00301383
3455.4	-0.00586034
3455.5	-0.00293796
3455.6	-0.00563252
3455.7	-0.00622274
3455.8	-0.00154958
3455.9	0.00441563
3456	-0.00111286
3456.1	0.00851156
3456.2	0.00167662
3456.3	-0.00181844
3456.4	-0.00442448
3456.5	0.00344171
3456.6	0.0064387
3456.7	-0.0033798
3456.8	0.0129985
3456.9	-0.000288705
3457	0.000286784
3457.1	-0.00138317
3457.2	0.00704621
3457.3	0.00172657
3457.4	0.00323093
3457.5	0.000432153
3457.6	-0.0132895
3457.7	-0.00675388
3457.8	-0.00147732
3457.9	-0.00162398
3458	0.00112686
3458.1	-0.00138833
3458.2	0.00541899
3458.3	0.00568024
3458.4	-0.00050772
3458.5	-0.000628277
3458.6	0.0058816
3458.7	0.0032939
3458.8	-0.00271089
3458.9	-0.00136694
3459	0.0064184
3459.1	-0.00467358
3459.2	0.00391732
3459.3	0.000397584
3459.4	0.00386555
3459.5	-0.00314829
3459.6	0.00122438
3459.7	0.0102066
3459.8	-0.00419024
3459.9	0.00978489
3460	0.00683436
3460.1	0.00163862
3460.2	-0.00405116
3460.3	-0.00447816
3460.4	-0.0121036
3460.5	0.00340978
3460.6	0.00371806
3460.7	0.00502194
3460.8	0.00208579
3460.9	0.00349545
3461	-0.00524089
3461.1	0.00339842
3461.2	0.000726674
3461.3	0.00968563
3461.4	0.00454544
3461.5	0.00463479
3461.6	-0.00501313
3461.7	-0.00362004
3461.8	-0.00289442
3461.9	0.000154308
3462	0.00240965
3462.1	0.00739669
3462.2	0.00541571
3462.3	-0.00152568
3462.4	-0.00247958
3462.5	0.00291123
3462.6	-0.0107595
3462.7	-0.000612543
3462.8	-0.000292449
3462.9	0.000259576
3463	-0.00179649
3463.1	-0.0122016
3463.2	0.00605406
3463.3	0.00707271
3463.4	-0.00196045
3463.5	0.00384702
3463.6	0.0023427
3463.7	0.000134154
3463.8	-0.000692503
3463.9	-0.00333847
3464	0.00130738
3464.1	0.00194195
3464.2	-0.00795985
3464.3	0.00152671
3464.4	-0.000292573
3464.5	-0.00566575
3464.6	-0.00751825
3464.7	-0.00351167
3464.8	-0.0119978
3464.9	0.00286863
3465	0.00116603
3465.1	-0.00427181
3465.2	-0.00223533
3465.3	-0.00286528
3465.4	0.0062996
3465.5	-0.00243968
3465.6	0.00523345
3465.7	-0.0060996
3465.8	-0.00417414
3465.9	-0.00378343
3466	0.00635365
3466.1	0.000451624
3466.2	-0.00977534
3466.3	-0.0072519
3466.4	-0.000139351
3466.5	-0.000455572
3466.6	0.00217188
3466.7	0.00936628
3466.8	0.00830559
3466.9	-0.00503007
3467	0.0123323
3467.1	0.00884093
3467.2	0.00331386
3467.3	0.00342739
3467.4	0.00145716
3467.5	0.0116357
3467.6	0.00478514
3467.7	-0.000173144
3467.8	0.00694214
3467.9	0.00286018
3468	-0.00132307
3468.1	-0.00137134
3468.2	0.00588446
3468.3	-0.00836832
3468.4	0.000553477
3468.5	-0.00168687
3468.6	-0.0137363
3468.7	0.00872821
3468.8	-0.00327231
3468.9	-0.00135689
3469	-0.00829135
3469.1	-0.0127272
3469.2	-0.0081591
3469.3	-0.00316716
3469.4	-0.00707772
3469.5	-0.0119536
3469.6	-0.0234621
3469.7	-0.0143202
3469.8	-0.0183454
3469.9	-0.0151173
3470	-0.00225083
3470.1	-0.0108646
3470.2	-0.00390868
3470.3	-0.0118975
3470.4	-0.00385018
3470.5	0.00775477
3470.6	0.0126128
3470.7	0.00332314
3470.8	0.0102627
3470.9	0.0133123
3471	0.0184978
3471.1	0.0239377
3471.2	0.0131341
3471.3	0.0218698
3471.4	0.0178504
3471.5	0.0158347
3471.6	0.0275584
3471.7	0.0288686
3471.8	0.00863559
3471.9	0.0199197
3472	0.0102393
3472.1	-0.00257159
3472.2	-0.0153911
3472.3	-0.0144056
3472.4	-0.0198375
3472.5	-0.0335535
3472.6	-0.0320629
3472.7	-0.0360059
3472.8	-0.0376998
3472.9	-0.0299269
3473	-0.0384401
3473.1	-0.0160022
3473.2	-0.0236677
3473.3	-0.015829
3473.4	-0.0143414
3473.5	-0.00962718
3473.6	-0.0123188
3473.7	-0.0121796
3473.8	-0.000105169
3473.9	-0.0111004
3474	-0.0055755
3474.1	-0.00794216
3474.2	-0.00683656
3474.3	-0.0169232
3474.4	-0.000699721
3474.5	-0.00431395
3474.6	0.00124234
3474.7	0.00460815
3474.8	0.00994098
3474.9	0.0149365
3475	0.0167902
3475.1	0.053419
3475.2	0.0714646
3475.3	0.106727
3475.4	0.138176
3475.5	0.134252
3475.6	0.13242
3475.7	0.109667
3475.8	0.0912649
3475.9	0.0665135
3476	0.0424383
3476.1	0.0289462
3476.2	0.0223339
3476.3	0.00947831
3476.4	0.0270744
3476.5	0.0290135
3476.6	0.0443185
3476.7	0.0334775
3476.8	0.0144309
3476.9	0.0121881
3477	-0.00451066
3477.1	-0.0135568
3477.2	-0.008692
3477.3	-0.0234987
3477.4	-0.027077
3477.5	-0.0301234
3477.6	-0.0238329
3477.7	-0.018599
3477.8	-0.0226441
3477.9	-0.0353263
3478	-0.0552972
3478.1	-0.0922267
3478.2	-0.129367
3478.3	-0.129891
3478.4	-0.142735
3478.5	-0.129888
3478.6	-0.120681
3478.7	-0.098445
3478.8	-0.071552
3478.9	-0.060689
3479	-0.035881
3479.1	-0.0340066
3479.2	-0.00914752
3479.3	-0.0167587
3479.4	-0.00885072
3479.5	-0.00977224
3479.6	-0.0131302
3479.7	0.00782178
3479.8	0.00277221
3479.9	-0.0132103
3480	-0.0115689
3480.1	-0.00916277
3480.2	-0.00845874
3480.3	-0.0141089
3480.4	-0.00499717
3480.5	0.00492791
3480.6	-0.00740293
3480.7	0.00458136
3480.8	0.00243595
3480.9	-7.47037e-05
3481	-0.0236201
3481.1	-0.00112178
3481.2	-0.0103275
3481.3	0.000248306
3481.4	-0.0120954
3481.5	-0.00230936
3481.6	-0.00486279
3481.7	-0.0103546
3481.8	-0.00706386
3481.9	-0.00780294
3482	0.00248807
3482.1	-0.0113647
3482.2	-0.00516678
3482.3	-0.0110796
3482.4	0.000939242
3482.5	-0.00194182
3482.6	-0.00612612
3482.7	0.00228784
3482.8	0.00344565
3482.9	-0.0100827
3483	-0.00411337
3483.1	-0.00665072
3483.2	0.00748615
3483.3	-0.00672053
3483.4	0.0165029
3483.5	-0.00548752
3483.6	0.00470711
3483.7	-0.00827549
3483.8	0.00228902
3483.9	0.00733194
3484	0.00409043
3484.1	0.00186896
3484.2	0.00519569
3484.3	5.65355e-05
3484.4	0.00683391
3484.5	-0.00457219
3484.6	0.00163629
3484.7	0.00598655
3484.8	-0.00790054
3484.9	0.00726172
3485	0.0130817
3485.1	0.0323872
3485.2	0.0552925
3485.3	0.0709596
3485.4	0.0915703
3485.5	0.112463
3485.6	0.116992
3485.7	0.124107
3485.8	0.118704
3485.9	0.0880789
3486	0.0789728
3486.1	0.0477402
3486.2	0.0427112
3486.3	0.0371361
3486.4	0.0460978
3486.5	0.0366331
3486.6	0.0498168
3486.7	0.0443084
3486.8	0.0422197
3486.9	0.0333086
3487	0.0313066
3487.1	0.00605693
3487.2	0.0217222
3487.3	0.0186776
3487.4	0.0208424
3487.5	0.0397544
3487.6	0.052564
3487.7	0.0584908
3487.8	0.059263
3487.9	0.0519494
3488	0.0282577
3488.1	-0.0166458
3488.2	-0.0624037
3488.3	-0.109384
3488.4	-0.154529
3488.5	-0.171711
3488.6	-0.179098
3488.7	-0.155409
3488.8	-0.111293
3488.9	-0.0631383
3489	-0.0048862
3489.1	0.0632134
3489.2	0.0956507
3489.3	0.105551
3489.4	0.101743
3489.5	0.0845038
3489.6	0.0594043
3489.7	0.0402343
3489.8	0.0342951
3489.9	0.0205507
3490	0.0214305
3490.1	0.0168297
3490.2	0.0157125
3490.3	0.018847
3490.4	-0.00163596
3490.5	0.00964228
3490.6	0.00547058
3490.7	-0.0144756
3490.8	-0.0104898
3490.9	-0.0188028
3491	-0.0112764
3491.1	-0.0194589
3491.2	-0.00561069
3491.3	-0.01111
3491.4	-0.0165994
3491.5	-0.0187799
3491.6	-0.0359867
3491.7	-0.066677
3491.8	-0.103067
3491.9	-0.131498
3492	-0.136178
3492.1	-0.156917
3492.2	-0.134649
3492.3	-0.120498
3492.4	-0.0977115
3492.5	-0.0762587
3492.6	-0.0402556
3492.7	-0.0311892
3492.8	-0.0193217
3492.9	-0.0147601
3493	-0.0158729
3493.1	-0.0169742
3493.2	-0.017501
3493.3	-0.00780119
3493.4	-0.0109705
3493.5	-0.00400527
3493.6	-0.0109887
3493.7	-0.00560092
3493.8	-0.0166143
3493.9	-0.0164103
3494	-0.0148261
3494.1	-0.00328416
3494.2	-0.00505903
3494.3	-0.000532678
3494.4	-0.00292112
3494.5	0.00801026
3494.6	-0.00745862
3494.7	-0.00704882
3494.8	-0.00754092
3494.9	0.000417119
3495	0.000931518
3495.1	0.0089739
3495.2	-0.0130653
3495.3	0.00438727
3495.4	0.00146353
3495.5	0.00136142
3495.6	0.0110439
3495.7	0.00852911
3495.8	0.0075519
3495.9	0.0057874
3496	0.0119354
3496.1	0.00244945
3496.2	0.00914077
3496.3	-0.000745657
3496.4	0.00416281
3496.5	-0.0035403
3496.6	-0.00221285
3496.7	-0.0102055
3496.8	-0.00369735
3496.9	-0.0113421
3497	0.000837893
3497.1	-0.00140855
3497.2	0.00488559
3497.3	0.00308838
3497.4	0.00261935
3497.5	-0.00176384
3497.6	0.00188988
3497.7	0.00193195
3497.8	0.000788649
3497.9	-0.000527071
3498	-0.00197331
3498.1	-0.00343722
3498.2	-0.00856687
3498.3	-0.00461245
3498.4	0.000423794
3498.5	0.0114048
3498.6	0.0164062
3498.7	0.024243
3498.8	0.0357037
3498.9	0.0588752
3499	0.084617
3499.1	0.11677
3499.2	0.140425
3499.3	0.147496
3499.4	0.15615
3499.5	0.135488
3499.6	0.112982
3499.7	0.0813204
3499.8	0.0681763
3499.9	0.0422985
3500	0.0359331
3500.1	0.0277102
3500.2	0.032942
3500.3	0.0372466
3500.4	0.0349487
3500.5	0.0254404
3500.6	0.0201422
3500.7	0.00680067
3500.8	0.0134647
3500.9	-0.00171583
3501	-0.0142967
3501.1	-0.0121446
3501.2	-0.0179759
3501.3	-0.00799274
3501.4	-0.0020317
3501.5	-0.005535
3501.6	-0.0110956
3501.7	-0.0375156
3501.8	-0.0527396
3501.9	-0.0924597
3502	-0.0967059
3502.1	-0.126755
3502.2	-0.134619
3502.3	-0.114619
3502.4	-0.0777267
3502.5	-0.0364429
3502.6	0.0136829
3502.7	0.0487236
3502.8	0.0806736
3502.9	0.104399
3503	0.120518
3503.1	0.119676
3503.2	0.104201
3503.3	0.0995514
3503.4	0.0993751
3503.5	0.0948783
3503.6	0.1069
3503.7	0.113558
3503.8	0.114601
3503.9	0.112966
3504	0.0966737
3504.1	0.0782983
3504.2	0.035634
3504.3	0.0129287
3504.4	-0.0310143
3504.5	-0.0608804
3504.6	-0.0773672
3504.7	-0.0929845
3504.8	-0.0821037
3504.9	-0.0848324
3505	-0.0740059
3505.1	-0.0580691
3505.2	-0.0485659
3505.3	-0.0562038
3505.4	-0.0643549
3505.5	-0.0889118
3505.6	-0.113251
3505.7	-0.127019
3505.8	-0.142813
3505.9	-0.141213
3506	-0.128341
3506.1	-0.0954963
3506.2	-0.0790251
3506.3	-0.0629198
3506.4	-0.0464421
3506.5	-0.0329511
3506.6	-0.0266316
3506.7	-0.0179103
3506.8	-0.0015388
3506.9	-0.0111776
3507	-0.00779893
3507.1	-0.00856044
3507.2	-0.00554826
3507.3	-0.0103085
3507.4	-0.0161266
3507.5	-0.00580033
3507.6	0.00345465
3507.7	-0.0143138
3507.8	-0.0174158
3507.9	-0.0125879
3508	-0.0122215
3508.1	-0.00319286
3508.2	-0.00204771
3508.3	-0.00897009
3508.4	-0.0113624
3508.5	-0.00253108
3508.6	-0.00700017
3508.7	-0.0138658
3508.8	-0.00685067
3508.9	-0.00472285
3509	-0.00799226
3509.1	-0.00375462
3509.2	-0.0119848
3509.3	4.87231e-05
3509.4	-0.00339624
3509.5	0.00748201
3509.6	-0.0031556
3509.7	0.00204223
3509.8	-0.00918095
3509.9	0.00368204
3510	-0.00325465
3510.1	0.00943098
3510.2	0.00905683
3510.3	0.00708806
3510.4	0.00643403
3510.5	0.0121569
3510.6	0.00210548
3510.7	-0.00324581
3510.8	0.00286658
3510.9	-0.000729396
3511	0.00650427
3511.1	0.00170071
3511.2	-0.00515246
[truncated: 387 more rows]

## Sheet: Fig. 3B
30 min
[truncated: 1,001 more rows]

## Sheet: Fig. 3C
TBA，T=1 h
[truncated: 125 more rows]
[truncated: 2 more columns]

[truncated: 10 more sheets: Fig. 3(D) Temperature variation, Fig. 3E, Fig. 4E, Fig. 4F, Fig. 5A and B Slow-release, Fig.5C, Fig.5D, Fig. 6C-F Plant growth results, Table S4 AVOVA analysis results, Table S1 p values]
